# Supplementary material for: N-(3-Bromo-2-methyl­phen­yl)-2-oxo-1,2-di­hydro­pyridine-3-carboxamide
Source: Acta Crystallogr Sect E Struct Rep Online. 2012 Mar 21;68(Pt 4):o1134. doi: 10.1107/S1600536812011294 (PMC3344080; doi:10.1107/S1600536812011294)
Supplement: Supplementary file 2 [file e-68-o1134-Isup2.hkl]

# 
# h,k,l, Fc-squared, Fo-squared, sigma(Fo-squared) and status flag 
# 
data_I
_shelx_title ' k06312 in P-1' 
_shelx_refln_list_code          4 
_shelx_F_calc_maximum      192.93 
_exptl_crystal_F_000       308.00 
_reflns_d_resolution_high  0.7704 
 
loop_ 
 _symmetry_equiv_pos_as_xyz 
 'x, y, z' 
 '-x, -y, -z' 
 
_cell_length_a     7.1640 
_cell_length_b     7.7150 
_cell_length_c    10.4460 
_cell_angle_alpha  88.230 
_cell_angle_beta   89.180 
_cell_angle_gamma  89.680 
 
_shelx_F_squared_multiplier     1.000 
 
loop_ 
 _refln_index_h 
 _refln_index_k 
 _refln_index_l 
 _refln_F_squared_calc 
 _refln_F_squared_meas 
 _refln_F_squared_sigma 
 _refln_observed_status 
   1   0   0      322.25      333.62      5.80 o 
   2   0   0     8650.06     8829.75    263.02 o 
   3   0   0     3983.94     4001.19    124.61 o 
   4   0   0      734.84      746.54     19.57 o 
   5   0   0     1142.03     1174.99     25.95 o 
   6   0   0      276.54      276.74     10.71 o 
   7   0   0      118.22      115.10     27.60 o 
   8   0   0      105.48      106.91     17.10 o 
   9   0   0      151.20      146.95     22.04 o 
  -9   1   0        5.04        4.32     15.14 o 
  -8   1   0       97.15      103.60     14.21 o 
  -7   1   0      941.89      973.12     28.37 o 
  -6   1   0        1.16        3.63      3.43 o 
  -5   1   0     1502.18     1521.02     32.77 o 
  -4   1   0     8709.48     9442.79    379.40 o 
  -3   1   0        1.89        6.85      1.17 o 
  -2   1   0    37220.65    35631.27   1913.47 o 
  -1   1   0     1027.97     1066.11     17.91 o 
   0   1   0      529.47      505.26      8.30 o 
   1   1   0     5204.48     5088.78     99.28 o 
   2   1   0     2317.86     2303.45     53.96 o 
   3   1   0      821.66      878.75     24.72 o 
   4   1   0      480.45      451.94      8.50 o 
   5   1   0      485.49      476.62      9.79 o 
   6   1   0      204.82      194.34     11.33 o 
   7   1   0      442.24      493.92     19.36 o 
   8   1   0        9.72        3.30     11.53 o 
   9   1   0       53.21        0.41     23.89 o 
  -9   2   0      560.85      585.92     43.67 o 
  -8   2   0      221.54      210.21     21.42 o 
  -7   2   0      320.98      337.56     28.22 o 
  -6   2   0     4650.16     4894.30    129.39 o 
  -5   2   0      135.24      145.57     16.27 o 
  -4   2   0     5210.43     5474.58     99.00 o 
  -3   2   0     1172.96     1174.71     38.31 o 
  -2   2   0      580.74      590.81     16.27 o 
  -1   2   0     2998.67     2993.65     48.97 o 
   0   2   0     1987.66     1969.74     34.11 o 
   1   2   0      131.92      178.18      3.18 o 
   2   2   0      857.40      860.83     29.87 o 
   3   2   0     1341.59     1290.88     63.44 o 
   4   2   0      107.31      107.00      3.56 o 
   5   2   0     1052.02     1034.70     29.25 o 
   6   2   0      269.53      306.98     22.04 o 
   7   2   0       37.66       21.01      7.00 o 
   8   2   0      196.84      168.48     28.01 o 
   9   2   0      157.60      159.01     35.84 o 
  -8   3   0     1593.08     1615.14     61.18 o 
  -7   3   0      180.30      185.43     13.33 o 
  -6   3   0      424.37      426.68     47.99 o 
  -5   3   0      694.52      714.16     16.29 o 
  -4   3   0      525.32      535.94     11.72 o 
  -3   3   0      919.84      902.47     40.78 o 
  -2   3   0     1201.00     1230.58     22.56 o 
  -1   3   0       25.60       20.43      1.65 o 
   0   3   0     1143.77     1163.88     17.70 o 
   1   3   0     2286.70     2228.36     51.70 o 
   2   3   0       19.71       12.57      1.75 o 
   3   3   0     1608.86     1532.82     24.72 o 
   4   3   0      867.90      854.92     14.66 o 
   5   3   0       21.66       25.38      5.56 o 
   6   3   0      212.97      205.43      8.31 o 
   7   3   0      652.47      784.34     46.14 o 
   8   3   0        6.96       16.07     22.24 o 
  -8   4   0        3.49       26.73     16.12 o 
  -7   4   0      233.44      271.43     36.25 o 
  -6   4   0      227.38      239.26     27.19 o 
  -5   4   0      110.79      111.02     11.95 o 
  -4   4   0      746.85      761.47     21.83 o 
  -3   4   0      216.10      207.24      6.83 o 
  -2   4   0      401.82      411.88     14.21 o 
  -1   4   0     1696.22     1645.10     26.04 o 
   0   4   0      641.66      584.00      9.75 o 
   1   4   0      943.25      925.30     15.43 o 
   2   4   0      998.98      956.47     13.66 o 
   3   4   0      564.92      532.42     12.16 o 
   4   4   0      103.92       90.44      5.36 o 
   5   4   0     1171.84     1214.14     34.19 o 
   6   4   0       28.86       28.01     11.53 o 
   7   4   0        2.55       -0.41     20.19 o 
   8   4   0        9.49       33.78     23.89 o 
  -8   5   0       66.86       80.19     21.66 o 
  -7   5   0        0.95      -10.37     12.48 o 
  -6   5   0      368.16      384.44     19.13 o 
  -5   5   0      231.50      247.18     14.83 o 
  -4   5   0       13.61        6.69      5.97 o 
  -3   5   0      672.41      636.16     16.01 o 
  -2   5   0     1274.51     1276.97     40.16 o 
  -1   5   0      100.21      117.52      4.34 o 
   0   5   0      577.76      588.14     12.22 o 
   1   5   0     1423.66     1341.19     23.32 o 
   2   5   0       20.73       23.49      2.27 o 
   3   5   0      978.92     1009.47     22.85 o 
   4   5   0       55.82       36.08      5.54 o 
   5   5   0      173.07      167.85      9.60 o 
   6   5   0       28.49       31.72     11.95 o 
   7   5   0      176.38      215.03     23.07 o 
   8   5   0       21.30       -0.41     25.95 o 
  -7   6   0       94.84      107.04     20.37 o 
  -6   6   0       47.87       36.77     14.85 o 
  -5   6   0      133.82      119.51     14.11 o 
  -4   6   0      919.16      974.98     30.70 o 
  -3   6   0       19.75       19.43      4.89 o 
  -2   6   0      144.71      176.65      9.17 o 
  -1   6   0     1178.66     1240.89     29.87 o 
   0   6   0        2.23       -3.09      6.80 o 
   1   6   0      285.07      274.42      7.72 o 
   2   6   0       25.31       14.51      3.71 o 
   3   6   0      516.94      513.91     21.21 o 
   4   6   0      205.15      220.22      9.49 o 
   5   6   0      213.42      253.26     12.65 o 
   6   6   0       10.55      -12.77     12.77 o 
   7   6   0       10.44       27.60     19.36 o 
  -6   7   0      327.27      322.17     22.83 o 
  -5   7   0       65.93       57.55     12.88 o 
  -4   7   0        4.08        3.86     17.10 o 
  -3   7   0      476.11      518.65     30.28 o 
  -2   7   0        4.76        4.52      5.24 o 
  -1   7   0        6.86        6.59      4.11 o 
   0   7   0       31.23       29.78      4.80 o 
   1   7   0      604.77      577.91     16.46 o 
   2   7   0      314.77      304.30     12.98 o 
   3   7   0      196.57      214.67     16.27 o 
   4   7   0       40.40       45.83      7.42 o 
   5   7   0        5.94       16.07     13.18 o 
   6   7   0      426.33      474.14     31.31 o 
  -5   8   0      102.09      103.78     16.02 o 
  -4   8   0        7.20       28.09     14.21 o 
  -3   8   0       19.87        5.29     10.66 o 
  -2   8   0       93.83      111.75     18.33 o 
  -1   8   0      422.50      434.32     21.83 o 
   0   8   0      125.12      115.59      7.68 o 
   1   8   0      141.18      140.90     16.68 o 
   2   8   0      326.93      358.60     13.69 o 
   3   8   0       13.51       22.69      7.41 o 
   4   8   0      483.09      499.00     24.92 o 
   5   8   0      322.31      355.77     25.20 o 
  -4   9   0       62.86       73.24     16.33 o 
  -3   9   0      216.04      170.57     23.69 o 
  -2   9   0        0.24        7.82      9.90 o 
  -1   9   0       52.84       55.88     12.61 o 
   0   9   0      506.77      537.99     27.19 o 
   1   9   0      143.50      142.57     16.27 o 
   2   9   0      247.73      239.06     24.10 o 
   3   9   0      631.91      649.43     27.38 o 
   4   9   0       44.17       57.03     20.60 o 
   0  10   0       43.58       32.67     13.97 o 
  -4  -9   1        6.93      -17.71     19.36 o 
  -3  -9   1       95.39       75.05     11.48 o 
  -2  -9   1      162.33      175.41     12.22 o 
  -1  -9   1       36.62       21.75     21.63 o 
   0  -9   1      217.31      219.99     12.96 o 
   1  -9   1      171.92      195.81     51.08 o 
   2  -9   1       11.57       -1.23     11.89 o 
   3  -9   1      185.19      186.33     21.21 o 
  -5  -8   1       11.30       16.89     16.89 o 
  -4  -8   1      183.54      186.77     13.63 o 
  -3  -8   1       93.99       98.03      8.65 o 
  -2  -8   1      116.86      127.05     10.30 o 
  -1  -8   1      415.24      424.50     14.69 o 
   0  -8   1        0.09       12.62      6.67 o 
   1  -8   1      420.55      421.35     16.15 o 
   2  -8   1      474.29      494.16     19.80 o 
   3  -8   1       29.81       11.21     11.55 o 
   4  -8   1      867.53      850.62     42.00 o 
   5  -8   1      172.32      138.19     24.10 o 
  -6  -7   1       87.91       72.09     20.60 o 
  -5  -7   1      132.30      103.81     17.71 o 
  -4  -7   1       38.85       40.77      7.51 o 
  -3  -7   1      785.24      799.86     24.67 o 
  -2  -7   1       26.26       29.98      6.12 o 
  -1  -7   1      412.82      394.31     12.73 o 
   0  -7   1     1471.36     1449.38     38.09 o 
   1  -7   1       98.60      103.22      6.32 o 
   2  -7   1     1430.17     1486.85     43.46 o 
   3  -7   1      893.48      944.40     41.19 o 
   4  -7   1       12.91       14.43      8.43 o 
   5  -7   1      591.65      577.30     25.73 o 
   6  -7   1      197.29      168.18     17.80 o 
  -7  -6   1      172.61      168.90     24.72 o 
  -6  -6   1       10.37       14.42     18.95 o 
  -5  -6   1      886.24      965.94     34.11 o 
  -4  -6   1      149.47      130.84      8.30 o 
  -3  -6   1       45.08       52.27      5.54 o 
  -2  -6   1     2721.94     2755.21    107.52 o 
  -1  -6   1     1022.90     1015.35     24.20 o 
   0  -6   1     1197.56     1198.73     25.50 o 
   1  -6   1     1764.65     1776.04     40.39 o 
   2  -6   1      488.05      501.29     12.97 o 
   3  -6   1      529.71      527.80     16.03 o 
   4  -6   1      333.29      330.40     14.85 o 
   5  -6   1      117.14      117.34     19.98 o 
   6  -6   1       21.10       18.32     10.48 o 
   7  -6   1      361.00      342.16     23.45 o 
  -8  -5   1        1.48       -0.82     25.13 o 
  -7  -5   1      505.68      538.00     32.54 o 
  -6  -5   1      371.63      388.87     23.07 o 
  -5  -5   1      163.94      132.95      9.60 o 
  -4  -5   1     2902.57     3054.29     86.82 o 
  -3  -5   1     1992.65     1954.01     50.26 o 
  -2  -5   1      333.85      313.81      9.38 o 
  -1  -5   1     1607.08     1527.62     29.90 o 
   0  -5   1     1623.74     1579.69     29.71 o 
   1  -5   1      141.24      137.45      6.59 o 
   2  -5   1      239.16      214.86      6.82 o 
   3  -5   1     1025.69     1030.39     25.90 o 
   4  -5   1      107.94       89.35      5.05 o 
   5  -5   1     1077.46     1123.36     42.92 o 
   6  -5   1      152.63      150.66     17.51 o 
   7  -5   1       37.93       20.62     12.55 o 
  -8  -4   1      503.10      551.18     53.55 o 
  -7  -4   1      584.68      584.54     31.31 o 
  -6  -4   1     1715.50     1885.69     53.11 o 
  -5  -4   1     1389.36     1369.35     37.12 o 
  -4  -4   1        3.64        4.74      3.50 o 
  -3  -4   1      470.69      447.48     10.39 o 
  -2  -4   1     2024.96     1892.94     37.31 o 
  -1  -4   1       50.30       41.57      2.68 o 
   0  -4   1       25.75       14.03      2.88 o 
   1  -4   1     3247.87     3263.39     86.30 o 
   2  -4   1      427.61      426.44      9.14 o 
   3  -4   1     2120.84     2129.81    112.87 o 
   4  -4   1      725.68      744.98     19.36 o 
   5  -4   1        0.31        3.44      6.24 o 
   6  -4   1      678.19      684.35     25.31 o 
   7  -4   1      323.07      336.90     17.61 o 
   8  -4   1        2.20       -0.36     11.63 o 
  -7  -3   1      394.44      483.21     36.25 o 
  -6  -3   1      162.12      154.70     12.56 o 
  -5  -3   1        8.90       10.26      3.71 o 
  -4  -3   1     1167.49     1117.60     41.40 o 
  -3  -3   1      560.15      565.15     12.61 o 
  -2  -3   1       29.70       42.48      2.46 o 
  -1  -3   1     4909.35     5124.82     75.18 o 
   0  -3   1     1246.32     1248.51     19.17 o 
   1  -3   1     2562.31     2479.02     41.19 o 
   2  -3   1     2670.50     2555.84     64.26 o 
   3  -3   1      227.63      212.92      5.30 o 
   4  -3   1      976.06      972.12     28.58 o 
   5  -3   1      984.95      971.82     36.04 o 
   6  -3   1      154.67      125.27      9.42 o 
   7  -3   1       50.68       52.91     12.15 o 
   8  -3   1      231.10      252.03     18.74 o 
  -9  -2   1       27.97       42.28     23.69 o 
  -7  -2   1       24.28        4.53     10.71 o 
  -6  -2   1      366.15      386.51     16.12 o 
  -5  -2   1      711.32      715.62     14.24 o 
  -4  -2   1       37.01       38.13      4.12 o 
  -3  -2   1     3440.59     3399.91    177.13 o 
  -2  -2   1     2185.91     2227.94     32.90 o 
  -1  -2   1     1339.18     1241.93     20.19 o 
   0  -2   1     6625.08     6131.30    106.98 o 
   1  -2   1     1131.61     1076.21     20.09 o 
   2  -2   1      217.73      197.21     14.42 o 
   3  -2   1     1966.51     1952.45     56.44 o 
   4  -2   1     1169.42     1164.93     27.38 o 
   5  -2   1        2.85        3.84      2.68 o 
   6  -2   1      243.13      243.44     12.77 o 
   7  -2   1      360.39      372.19     25.75 o 
   8  -2   1       19.45        0.38      9.48 o 
   9  -2   1       28.10       49.85     15.47 o 
  -9  -1   1       28.88       13.10     18.53 o 
  -8  -1   1       70.62       77.32     10.66 o 
  -7  -1   1      465.53      522.97     19.29 o 
  -6  -1   1       57.52       58.53     12.36 o 
  -5  -1   1     1173.60     1168.26     25.61 o 
  -4  -1   1     2185.24     2154.72     44.28 o 
  -3  -1   1       76.08       79.44      2.68 o 
  -2  -1   1     3829.62     3627.24     48.60 o 
  -1  -1   1     1785.12     1831.57     28.62 o 
   0  -1   1     1861.93     1759.40     31.56 o 
   1  -1   1     2306.10     2269.08     39.10 o 
   2  -1   1     2104.79     2049.73     38.41 o 
   3  -1   1      146.66      138.55      3.23 o 
   4  -1   1       12.32       13.55      4.33 o 
   5  -1   1      792.25      777.11     17.61 o 
   6  -1   1       61.01       56.30      7.00 o 
   7  -1   1       42.63       40.93      7.61 o 
   8  -1   1      296.37      313.78     18.12 o 
   9  -1   1        1.16       -2.82     14.63 o 
  -9   0   1      214.67      248.92     25.61 o 
  -8   0   1       72.28       96.75     14.60 o 
  -7   0   1      182.20      171.94     21.01 o 
  -6   0   1     1319.34     1341.73     30.67 o 
  -5   0   1       75.82       66.79      8.03 o 
  -4   0   1      270.47      238.24      4.94 o 
  -3   0   1     1403.40     1432.81     22.45 o 
  -2   0   1     4603.37     4737.60     69.00 o 
  -1   0   1     1867.81     1845.71     23.28 o 
   0   0   1       23.52       25.67      0.69 o 
   1   0   1     1065.11     1093.11     21.84 o 
   2   0   1     1412.87     1514.48     29.26 o 
   3   0   1     1529.20     1481.13     23.95 o 
   4   0   1      149.48      147.30      5.77 o 
   5   0   1       41.66       38.31      2.74 o 
   6   0   1     1140.68     1184.20     23.44 o 
   7   0   1        1.79       -0.82      8.24 o 
   8   0   1      454.77      430.77     39.34 o 
   9   0   1       54.98       79.18     15.47 o 
  -9   1   1        0.97       -6.02     17.71 o 
  -8   1   1      413.34      457.84     38.52 o 
  -7   1   1      115.89      112.17      9.07 o 
  -6   1   1       67.25       61.79      5.51 o 
  -5   1   1      658.00      681.38     27.81 o 
  -4   1   1     1484.58     1548.80     31.10 o 
  -3   1   1      855.60      825.15     25.54 o 
  -2   1   1     1809.16     2023.90     28.77 o 
  -1   1   1     2005.48     2021.46     49.64 o 
   0   1   1     2192.69     2174.55     45.73 o 
   1   1   1     2912.43     2743.89     43.75 o 
   2   1   1      285.23      251.15      4.16 o 
   3   1   1        7.80        8.03      3.09 o 
   4   1   1     3378.84     3532.31     84.86 o 
   5   1   1       67.92       55.54      3.50 o 
   6   1   1      375.80      364.72     12.16 o 
   7   1   1      351.40      392.17     16.89 o 
   8   1   1      242.45      243.87     16.07 o 
   9   1   1      150.88      108.34     31.31 o 
  -9   2   1       34.63       34.57     17.41 o 
  -8   2   1      187.60      175.26     17.82 o 
  -7   2   1      176.14      175.72     11.14 o 
  -6   2   1      163.71      159.67     11.95 o 
  -5   2   1       70.84       56.28      7.21 o 
  -4   2   1      963.57     1134.27     24.43 o 
  -3   2   1     2092.15     2136.72     65.09 o 
  -2   2   1      299.35      330.46     21.63 o 
  -1   2   1     2422.29     2431.94     43.34 o 
   0   2   1      918.49      855.06     15.14 o 
   1   2   1      100.13       86.32      2.17 o 
   2   2   1     5395.28     5497.89     80.09 o 
   3   2   1      684.33      669.20     21.42 o 
   4   2   1        5.99        6.32      1.68 o 
   5   2   1      887.39      883.68     20.66 o 
   6   2   1      971.12     1034.36     26.94 o 
   7   2   1       70.72       53.96      7.00 o 
   8   2   1      214.78      156.95     26.78 o 
   9   2   1       75.55      105.46     34.19 o 
  -8   3   1       18.44       12.41     11.28 o 
  -7   3   1       12.16       10.04     10.38 o 
  -6   3   1      320.27      320.62     12.97 o 
  -5   3   1     1413.25     1502.97     32.15 o 
  -4   3   1       92.00      100.61      4.22 o 
  -3   3   1      687.69      665.78     30.48 o 
  -2   3   1     1778.44     1860.80     45.11 o 
  -1   3   1      776.44      819.07     17.92 o 
   0   3   1     2928.80     2963.29    109.16 o 
   1   3   1     2442.13     2461.09     46.76 o 
   2   3   1      697.89      717.08     18.54 o 
   3   3   1     1018.90     1029.10     14.78 o 
   4   3   1     1964.89     1922.11     41.40 o 
   5   3   1       17.24       15.05      2.46 o 
   6   3   1      281.24      273.12     11.12 o 
   7   3   1      220.26      240.57     28.42 o 
   8   3   1        0.04      -20.19     22.24 o 
  -8   4   1       92.75       63.30     15.34 o 
  -7   4   1      584.39      639.83     33.40 o 
  -6   4   1      103.60      102.16     15.86 o 
  -5   4   1       43.01       44.79      4.32 o 
  -4   4   1     1200.81     1215.31     33.11 o 
  -3   4   1     1130.17     1150.39     44.28 o 
  -2   4   1      375.66      368.80     13.59 o 
  -1   4   1     2295.84     2385.43     47.27 o 
   0   4   1     1746.26     1788.12     35.43 o 
   1   4   1      289.50      309.13      5.63 o 
   2   4   1     2215.04     2294.30     40.58 o 
   3   4   1      340.09      328.28     24.72 o 
   4   4   1      238.04      239.10     12.77 o 
   5   4   1      246.72      257.87      6.96 o 
   6   4   1       94.86       93.92     12.36 o 
   7   4   1        4.94       17.71     20.19 o 
   8   4   1      331.85      345.62     46.55 o 
  -8   5   1      101.45       86.51     25.95 o 
  -7   5   1       23.83       44.59     21.01 o 
  -6   5   1      392.35      384.19     25.43 o 
  -5   5   1      892.28      877.25     27.47 o 
  -4   5   1       15.06       10.17      3.49 o 
  -3   5   1      990.20      999.01     23.75 o 
  -2   5   1     1436.36     1522.15    114.31 o 
  -1   5   1       10.01        8.41      5.97 o 
   0   5   1     1479.18     1502.67     38.72 o 
   1   5   1      565.21      554.24     11.74 o 
   2   5   1       52.80       45.37      2.98 o 
   3   5   1       79.75       81.47      5.77 o 
   4   5   1      820.51      853.99     30.69 o 
   5   5   1       38.44       24.77      7.41 o 
   6   5   1      884.57      955.29     37.49 o 
   7   5   1      200.00      192.79     21.42 o 
   8   5   1       36.69       30.76     17.92 o 
  -7   6   1      431.44      411.83     29.91 o 
  -6   6   1      148.59      141.17     18.64 o 
  -5   6   1      266.56      271.16     15.24 o 
  -4   6   1      673.48      690.61     24.89 o 
  -3   6   1      127.92      116.99      7.56 o 
  -2   6   1      641.26      692.52     22.86 o 
  -1   6   1      362.18      399.57     12.96 o 
   0   6   1       34.81       31.92      8.65 o 
   1   6   1        9.07       10.99      4.12 o 
   2   6   1     2310.48     2374.76     56.64 o 
   3   6   1       98.48       85.79     10.92 o 
   4   6   1     1080.01     1070.51     28.42 o 
   5   6   1      455.23      476.81     20.46 o 
   6   6   1        2.71       -2.27      9.32 o 
   7   6   1      366.51      336.26     21.56 o 
  -6   7   1      174.11      169.96     21.99 o 
  -5   7   1      113.18      124.40     13.26 o 
  -4   7   1      149.17      167.17     17.12 o 
  -3   7   1      104.58       98.82      8.65 o 
  -2   7   1      317.30      311.48     13.82 o 
  -1   7   1       29.13       14.57      5.11 o 
   0   7   1     2701.42     2871.20     94.63 o 
   1   7   1      139.93      122.89      9.68 o 
   2   7   1      482.93      457.65     13.95 o 
   3   7   1      667.82      664.91     25.54 o 
   4   7   1      130.55      122.73     12.98 o 
   5   7   1      342.99      339.66     17.36 o 
   6   7   1       51.10       54.04     13.82 o 
  -5   8   1       10.79       14.78     13.78 o 
  -4   8   1      514.48      476.74     27.42 o 
  -3   8   1       41.12       27.86      7.36 o 
  -2   8   1     1562.43     1712.45     54.71 o 
  -1   8   1      153.07      140.85     11.74 o 
   0   8   1       22.74       30.65     11.12 o 
   1   8   1      640.02      628.62     23.89 o 
   2   8   1      277.91      270.67     18.95 o 
   3   8   1      167.58      141.23     11.20 o 
   4   8   1       61.20       58.91     10.36 o 
   5   8   1      106.68      118.30     14.78 o 
  -3   9   1      114.59      104.32     16.30 o 
  -2   9   1       41.44       19.46     12.19 o 
  -1   9   1      384.48      386.59     48.20 o 
   0   9   1      218.63      213.19     14.94 o 
   1   9   1       30.70        9.01      9.40 o 
   2   9   1       49.87       50.81     10.21 o 
   3   9   1      144.95      140.15     13.79 o 
   4   9   1       14.36       15.51     13.59 o 
   0  10   1       26.29       27.27     16.27 o 
  -3  -9   2       99.01      107.78     13.16 o 
  -2  -9   2      412.49      461.51     21.01 o 
  -1  -9   2       90.09       98.56     15.04 o 
   0  -9   2      404.43      425.31     20.80 o 
   1  -9   2       99.19       93.75     11.38 o 
   2  -9   2       50.68       47.16     15.86 o 
   3  -9   2      481.56      484.48     29.18 o 
  -5  -8   2      101.79       88.57     20.19 o 
  -4  -8   2      503.47      555.45     26.89 o 
  -3  -8   2       32.99       37.06      9.29 o 
  -2  -8   2      429.30      444.57     19.05 o 
  -1  -8   2      478.55      468.87     16.44 o 
   0  -8   2        1.51        3.40      6.55 o 
   1  -8   2      713.37      737.04     22.26 o 
   2  -8   2      559.17      568.38     26.16 o 
   3  -8   2       35.30       23.76     10.78 o 
   4  -8   2      216.15      220.69     25.95 o 
   5  -8   2      667.87      639.42     32.13 o 
  -6  -7   2      418.05      409.47     39.96 o 
  -5  -7   2        6.81        8.84      9.68 o 
  -4  -7   2      241.04      260.00     12.84 o 
  -3  -7   2      808.10      824.27     27.42 o 
  -2  -7   2      223.46      185.41     21.83 o 
  -1  -7   2      345.86      333.74     13.39 o 
   0  -7   2     1047.05     1016.94     53.14 o 
   1  -7   2      595.57      609.12     18.40 o 
   2  -7   2       95.49      104.08      7.77 o 
   3  -7   2     1443.62     1509.31     44.39 o 
   4  -7   2      185.53      176.43     13.79 o 
   5  -7   2      201.54      194.54     14.13 o 
   6  -7   2      262.79      233.76     17.83 o 
  -7  -6   2       82.93       77.03     28.01 o 
  -6  -6   2       36.44       30.48     14.83 o 
  -5  -6   2      476.12      553.39     22.33 o 
  -4  -6   2      669.27      625.35     21.68 o 
  -3  -6   2        1.80        1.45      7.00 o 
  -2  -6   2      911.77      941.22     23.82 o 
  -1  -6   2     1476.13     1464.14     40.78 o 
   0  -6   2        8.13       11.81      3.46 o 
   1  -6   2     1966.54     1955.30     44.09 o 
   2  -6   2      383.26      391.73     10.82 o 
   3  -6   2      111.98       94.63      6.70 o 
   4  -6   2      592.11      621.54     21.92 o 
   5  -6   2      143.77      121.10     16.27 o 
   6  -6   2      344.49      349.04     19.46 o 
   7  -6   2      187.19      198.92     19.44 o 
  -7  -5   2       51.27       98.87     18.95 o 
  -6  -5   2      764.17      785.99     31.73 o 
  -5  -5   2      167.18      162.76     10.49 o 
  -4  -5   2      298.33      319.63     12.67 o 
  -3  -5   2     1501.54     1536.60     32.69 o 
  -2  -5   2      222.82      241.50      7.32 o 
  -1  -5   2     1682.39     1632.33     99.48 o 
   0  -5   2      593.87      552.29     12.22 o 
   1  -5   2        0.71        0.36      3.71 o 
   2  -5   2     1430.52     1438.35     31.23 o 
   3  -5   2      623.31      643.45     15.22 o 
   4  -5   2      653.01      665.51     36.04 o 
   5  -5   2      450.48      459.31     23.89 o 
   6  -5   2       68.60       59.82     10.59 o 
   7  -5   2       50.98       51.65     16.48 o 
  -8  -4   2      425.55      418.94     42.02 o 
  -7  -4   2      178.85      147.06     19.36 o 
  -6  -4   2        7.35       13.05      6.73 o 
  -5  -4   2      769.79      742.57     27.81 o 
  -4  -4   2      410.22      372.12     30.69 o 
  -3  -4   2      904.53      948.16     20.29 o 
  -2  -4   2      775.49      767.51     14.94 o 
  -1  -4   2      258.35      256.40      5.38 o 
   0  -4   2     3105.47     3133.23     54.13 o 
   1  -4   2     1476.40     1539.29     76.62 o 
   2  -4   2      708.20      719.06     14.66 o 
   3  -4   2      571.65      588.40     21.63 o 
   4  -4   2      830.05      817.54     23.82 o 
   5  -4   2        5.29       -1.47     15.45 o 
   6  -4   2      532.21      510.81     31.10 o 
   7  -4   2      120.89      125.02     13.02 o 
   8  -4   2        1.28      -12.51     12.51 o 
  -8  -3   2       70.16       20.19     25.13 o 
  -7  -3   2      242.92      226.16     29.25 o 
  -6  -3   2      391.98      385.62     15.23 o 
  -5  -3   2      294.31      308.20      9.89 o 
  -4  -3   2      811.22      810.54     17.04 o 
  -3  -3   2      715.51      772.12     15.41 o 
  -2  -3   2     3450.33     3655.93     46.79 o 
  -1  -3   2     1790.32     1778.27     35.63 o 
   0  -3   2      175.98      181.82      3.75 o 
   1  -3   2      217.74      185.99      6.18 o 
   2  -3   2     2955.31     2953.15     44.99 o 
   3  -3   2       55.83       57.15      3.73 o 
   4  -3   2      470.34      483.39     18.95 o 
   5  -3   2      359.26      366.61     13.56 o 
   6  -3   2       66.22       60.68      8.24 o 
   7  -3   2       67.65       65.03     12.36 o 
   8  -3   2       82.20      117.96     14.94 o 
  -8  -2   2      264.59      243.05     21.70 o 
  -7  -2   2       46.99       62.42      7.21 o 
  -6  -2   2      620.27      681.98     23.25 o 
  -5  -2   2      852.64      870.78     17.99 o 
  -4  -2   2     1191.38     1224.88     20.58 o 
  -3  -2   2     1177.42     1175.39     19.57 o 
  -2  -2   2      406.32      418.65      9.47 o 
  -1  -2   2       18.06       31.56      1.37 o 
   0  -2   2     4878.75     4786.72     72.61 o 
   1  -2   2      525.24      491.43      8.63 o 
   2  -2   2       58.12       66.55      2.46 o 
   3  -2   2      636.67      613.10     11.93 o 
   4  -2   2      455.23      441.23     14.21 o 
   5  -2   2      106.33       98.64      7.83 o 
   6  -2   2      267.25      280.31     12.23 o 
   7  -2   2       26.73       26.63      8.67 o 
   8  -2   2       25.05       23.28     10.96 o 
   9  -2   2       93.81       82.34     27.39 o 
  -9  -1   2        0.33        3.30     39.13 o 
  -8  -1   2      293.08      318.46     17.91 o 
  -7  -1   2      583.77      593.19     47.37 o 
  -6  -1   2       81.58       71.89      7.21 o 
  -5  -1   2      400.75      401.38     10.78 o 
  -4  -1   2     1185.30     1193.30     23.07 o 
  -3  -1   2      173.32      182.91      3.27 o 
  -2  -1   2     2142.51     2150.69     56.64 o 
  -1  -1   2     1162.19     1126.07     16.60 o 
   0  -1   2       62.22       68.80      1.46 o 
   1  -1   2      863.99      815.14     16.60 o 
   2  -1   2      812.60      759.95     14.69 o 
   3  -1   2       25.70       24.21      1.55 o 
   4  -1   2      607.66      588.40     11.47 o 
   5  -1   2      366.29      354.23      8.60 o 
   6  -1   2        0.35       -0.41      7.00 o 
   7  -1   2      513.63      483.41     23.48 o 
   8  -1   2      175.86      158.83     13.97 o 
   9  -1   2       52.18       56.11     13.60 o 
  -9   0   2      233.50      217.50     31.72 o 
  -8   0   2       22.12       17.31     13.87 o 
  -7   0   2       46.81       53.87     12.56 o 
  -6   0   2      683.29      685.94     23.89 o 
  -5   0   2      268.80      261.56      7.72 o 
  -4   0   2      268.20      272.85      8.44 o 
  -3   0   2     1147.58     1138.32     21.83 o 
  -2   0   2       83.08       95.29      1.98 o 
  -1   0   2      414.69      352.67      9.68 o 
   0   0   2      680.40      643.50     11.44 o 
   1   0   2      377.75      382.89      7.85 o 
   2   0   2      887.95      832.64     16.14 o 
   3   0   2     1806.60     1797.63     28.03 o 
   4   0   2      287.69      268.54      8.03 o 
   5   0   2     1196.30     1235.67     25.09 o 
   6   0   2      577.99      609.20     20.80 o 
   7   0   2        0.74       -8.65      8.65 o 
   8   0   2       10.16       22.66     11.53 o 
   9   0   2      170.66      163.61     17.88 o 
  -9   1   2        0.14       19.74     15.14 o 
  -8   1   2      165.64      168.27     32.34 o 
  -7   1   2      233.57      228.55     15.45 o 
  -6   1   2       24.18       21.92      6.17 o 
  -5   1   2      713.07      715.84     22.45 o 
  -4   1   2       57.83       49.18      2.28 o 
  -3   1   2       10.08       20.88      2.88 o 
  -2   1   2     1511.13     1418.03     33.99 o 
  -1   1   2     2718.65     2708.97     73.12 o 
   0   1   2      793.94      725.82     14.36 o 
   1   1   2     4801.64     4656.03    117.40 o 
   2   1   2     2313.97     2309.79     49.43 o 
   3   1   2     1624.37     1739.79     40.99 o 
   4   1   2      725.17      723.90     17.98 o 
   5   1   2      305.10      290.39     10.11 o 
   6   1   2       49.50       56.44      7.41 o 
   7   1   2      603.95      615.44     26.36 o 
   8   1   2      185.70      187.43     17.30 o 
  -8   2   2       10.05        7.28     13.39 o 
  -7   2   2      197.73      196.24     12.67 o 
  -6   2   2       43.91       49.77      5.56 o 
  -5   2   2      335.41      335.30      8.61 o 
  -4   2   2     1543.48     1517.17     27.02 o 
  -3   2   2     2429.65     2474.27     81.77 o 
  -2   2   2      108.52      110.60      2.76 o 
  -1   2   2     3165.58     3338.86     62.84 o 
   0   2   2     3989.47     4030.16    160.66 o 
   1   2   2      836.71      847.89     31.10 o 
   2   2   2       87.62       59.28      6.80 o 
   3   2   2     1845.97     1900.86     54.38 o 
   4   2   2      503.92      588.37     25.33 o 
   5   2   2     1103.08     1105.90     35.43 o 
   6   2   2      366.30      389.28     15.24 o 
   7   2   2       31.66       32.96      9.47 o 
   8   2   2      205.19      207.21     22.66 o 
   9   2   2      142.96      161.07     34.60 o 
  -8   3   2       46.95       44.80     13.09 o 
  -7   3   2      530.63      502.98     27.22 o 
  -6   3   2      801.23      778.16     28.01 o 
  -5   3   2     1127.07     1190.46     32.34 o 
  -4   3   2       47.98       52.37      3.60 o 
  -3   3   2      650.58      615.49     48.40 o 
  -2   3   2     2289.75     2401.39     81.36 o 
  -1   3   2        1.82        8.49      1.58 o 
   0   3   2      220.58      310.38     13.59 o 
   1   3   2     3323.90     3414.75     85.89 o 
   2   3   2     1295.88     1376.99     57.67 o 
   3   3   2      868.62      836.21     17.92 o 
   4   3   2      694.61      649.22     14.42 o 
   5   3   2      274.67      283.95     11.53 o 
   6   3   2      519.74      527.70     20.19 o 
   7   3   2      329.76      369.92     34.19 o 
   8   3   2       14.65       12.79     12.97 o 
  -8   4   2      291.55      277.17     48.61 o 
  -7   4   2      268.04      274.93     26.78 o 
  -6   4   2      157.76      156.22     21.21 o 
  -5   4   2       44.81       35.57      5.82 o 
  -4   4   2      736.62      702.58     30.90 o 
  -3   4   2      253.66      255.03      9.06 o 
  -2   4   2      277.47      339.92      8.98 o 
  -1   4   2     2300.82     2396.25     74.97 o 
   0   4   2     1183.39     1225.30     26.97 o 
   1   4   2      228.42      230.63      5.77 o 
   2   4   2     1229.33     1190.17     21.78 o 
   3   4   2      708.46      678.70     29.25 o 
   4   4   2      775.93      773.70     22.24 o 
   5   4   2      655.17      680.74     16.06 o 
   6   4   2        7.12       39.79     10.30 o 
   7   4   2      191.50      172.71     15.55 o 
   8   4   2      127.02      159.83     23.48 o 
  -7   5   2        3.47      -16.36     16.36 o 
  -6   5   2      100.05      111.35     26.98 o 
  -5   5   2      222.12      206.47     10.48 o 
  -4   5   2      214.10      184.41      8.23 o 
  -3   5   2      807.13      839.08     21.16 o 
  -2   5   2      769.11      772.12     23.41 o 
  -1   5   2        6.31        8.13      3.16 o 
   0   5   2     1330.49     1363.60     30.48 o 
   1   5   2      885.03      862.90     21.01 o 
   2   5   2      457.82      455.60     14.21 o 
   3   5   2     1023.52     1015.00     19.70 o 
   4   5   2      170.65      183.13      5.43 o 
   5   5   2      298.49      265.04     13.06 o 
   6   5   2      249.60      275.59     21.01 o 
   7   5   2        2.75        1.05     12.77 o 
   8   5   2       24.87       11.02     15.53 o 
  -7   6   2       77.62      104.69     20.63 o 
  -6   6   2      129.23      118.64     24.30 o 
  -5   6   2      163.37      165.97     10.59 o 
  -4   6   2      474.95      478.16     30.86 o 
  -3   6   2       20.75       21.26     10.30 o 
  -2   6   2      706.34      716.09     23.73 o 
  -1   6   2      818.68      851.72     27.31 o 
   0   6   2       20.37       20.36      4.72 o 
   1   6   2     1205.93     1232.91     26.84 o 
   2   6   2      392.48      398.69     11.16 o 
   3   6   2      240.40      228.58      8.35 o 
   4   6   2      236.18      239.01     12.56 o 
   5   6   2       30.99       15.83      9.89 o 
   6   6   2       12.68       17.26     11.53 o 
   7   6   2       33.53       42.68     13.07 o 
  -6   7   2      215.98      195.63     32.54 o 
  -5   7   2       38.64       63.91     16.07 o 
  -4   7   2      165.79      136.05     33.78 o 
  -3   7   2      578.14      594.91     22.25 o 
  -2   7   2       63.35       49.35      9.27 o 
  -1   7   2      985.94     1042.39     40.66 o 
   0   7   2      272.88      272.93     11.53 o 
   1   7   2       59.66       45.38      7.00 o 
   2   7   2      108.95      100.17      9.89 o 
   3   7   2      185.68      211.68     16.07 o 
   4   7   2        0.56       -6.92      6.92 o 
   5   7   2       64.11       58.92     11.14 o 
   6   7   2      258.47      300.14     50.26 o 
  -5   8   2      338.07      349.90     26.79 o 
  -4   8   2       91.98       68.49     37.49 o 
  -3   8   2      522.65      535.48     20.98 o 
  -2   8   2       58.52       65.20     12.98 o 
  -1   8   2       12.00       -3.30     10.30 o 
   0   8   2       20.90       30.48      9.06 o 
   1   8   2      348.91      349.26     14.48 o 
   2   8   2       37.94       37.09     12.56 o 
   3   8   2       42.66       30.84     13.59 o 
   4   8   2      527.53      568.72     36.25 o 
   5   8   2        1.32        3.50     11.36 o 
  -3   9   2      108.66      121.74     22.45 o 
  -2   9   2        0.87       -7.92     11.53 o 
  -1   9   2      287.59      296.69     17.71 o 
   0   9   2      119.43      116.79     12.07 o 
   1   9   2        2.35       -9.09      9.09 o 
   2   9   2      534.52      524.43     83.62 o 
   3   9   2       20.97       17.62     16.89 o 
  -3  -9   3      326.46      330.85     24.64 o 
  -2  -9   3       24.87       -1.04      9.80 o 
  -1  -9   3       82.21       79.65     10.47 o 
   0  -9   3      375.41      335.00     32.54 o 
   1  -9   3      140.28      134.51     18.95 o 
   2  -9   3       86.09       71.04     13.65 o 
   3  -9   3      319.47      277.23     22.92 o 
  -5  -8   3      318.82      360.04     32.96 o 
  -4  -8   3       88.59       83.69     15.45 o 
  -3  -8   3        0.05        3.91     13.80 o 
  -2  -8   3      409.57      407.08     17.06 o 
  -1  -8   3      440.41      423.30     30.90 o 
   0  -8   3       33.22       26.86      7.42 o 
   1  -8   3      305.54      305.33     11.76 o 
   2  -8   3       57.11       62.18     12.36 o 
   3  -8   3        0.33       11.95     12.98 o 
   4  -8   3       33.44       44.52     10.97 o 
   5  -8   3       40.35       58.98     14.69 o 
  -6  -7   3       99.80       80.74     20.60 o 
  -5  -7   3       88.04       58.55     13.59 o 
  -4  -7   3      234.03      238.41     17.92 o 
  -3  -7   3      492.45      489.41     17.02 o 
  -2  -7   3        1.22        5.87     14.83 o 
  -1  -7   3      123.15      131.18      9.53 o 
   0  -7   3      147.86      161.63      7.91 o 
   1  -7   3        8.81        4.86      4.49 o 
   2  -7   3      100.63       90.89      6.55 o 
   3  -7   3      100.79       97.87     18.74 o 
   4  -7   3        0.57        1.76      8.27 o 
   5  -7   3       83.59       82.46     12.77 o 
   6  -7   3       63.61       56.55     13.19 o 
  -7  -6   3      154.63      135.94     23.48 o 
  -6  -6   3       67.10       76.21     20.19 o 
  -5  -6   3      241.82      277.39     15.54 o 
  -4  -6   3       10.62        9.76      7.13 o 
  -3  -6   3       19.30       21.14      5.97 o 
  -2  -6   3      236.03      243.95      9.90 o 
  -1  -6   3       30.73       27.01      3.65 o 
   0  -6   3      168.38      151.64     11.53 o 
   1  -6   3      219.21      202.20      8.12 o 
   2  -6   3       49.61       40.58      4.29 o 
   3  -6   3      146.07      156.36     14.21 o 
   4  -6   3      401.72      420.03     16.68 o 
   5  -6   3       48.91       25.38      8.61 o 
   6  -6   3       84.66       91.57     12.91 o 
   7  -6   3      212.25      204.32     19.59 o 
  -7  -5   3       60.12       53.96     17.71 o 
  -6  -5   3       16.68       25.98      9.31 o 
  -5  -5   3        1.13        8.17      7.13 o 
  -4  -5   3      226.17      234.62     11.44 o 
  -3  -5   3       74.13       63.06      5.24 o 
  -2  -5   3      108.84      105.74      3.60 o 
  -1  -5   3      280.24      253.66      9.06 o 
   0  -5   3      516.42      486.63     27.19 o 
   1  -5   3       59.48       46.76      5.36 o 
   2  -5   3     1024.07     1053.18     20.48 o 
   3  -5   3      367.99      397.44      8.72 o 
   4  -5   3        6.77        0.60      5.24 o 
   5  -5   3      446.79      451.40     19.29 o 
   6  -5   3      319.74      306.21     18.33 o 
   7  -5   3        4.64       10.60     12.15 o 
  -8  -4   3        7.72      -24.30     24.30 o 
  -7  -4   3        0.45        8.65     14.42 o 
  -6  -4   3      128.13      147.07     10.63 o 
  -5  -4   3      141.98      156.88      9.90 o 
  -4  -4   3        1.12        6.71      5.04 o 
  -3  -4   3      196.29      190.48      7.42 o 
  -2  -4   3     1575.40     1595.46     30.69 o 
  -1  -4   3       11.24       12.89      1.75 o 
   0  -4   3      996.47      915.50     37.49 o 
   1  -4   3      951.51      947.98     32.54 o 
   2  -4   3      456.27      517.10     10.28 o 
   3  -4   3      505.04      494.57     14.17 o 
   4  -4   3     1157.56     1184.36     32.27 o 
   5  -4   3      121.99      102.38     12.56 o 
   6  -4   3      327.68      336.77     16.76 o 
   7  -4   3      252.66      253.01     16.84 o 
   8  -4   3       19.86       13.10     19.57 o 
  -8  -3   3       39.23       68.38     26.78 o 
  -7  -3   3      152.30      171.99     14.46 o 
  -6  -3   3       68.60       57.68      8.27 o 
  -5  -3   3       49.02       55.75     11.33 o 
  -4  -3   3     1745.02     1794.93     81.98 o 
  -3  -3   3      126.81      128.87      3.28 o 
  -2  -3   3      101.06       69.99      2.28 o 
  -1  -3   3     1038.49      951.20     21.01 o 
   0  -3   3     3114.62     3399.13     60.35 o 
   1  -3   3      198.87      150.03      5.77 o 
   2  -3   3     2227.77     2219.07     42.23 o 
   3  -3   3      830.49      830.87     19.26 o 
   4  -3   3      324.63      304.26     10.14 o 
   5  -3   3      907.39      916.68     31.31 o 
   6  -3   3      122.46      104.16      9.73 o 
   7  -3   3      295.62      307.22     21.42 o 
   8  -3   3      235.34      257.49     19.70 o 
  -8  -2   3      118.76      126.74     17.81 o 
  -7  -2   3        1.70        2.54      8.98 o 
  -6  -2   3      778.69      808.09     27.82 o 
  -5  -2   3      170.26      161.52      7.10 o 
  -4  -2   3      257.69      278.52     11.12 o 
  -3  -2   3      516.98      449.75     13.39 o 
  -2  -2   3     5053.15     5488.00     88.21 o 
  -1  -2   3        2.47        5.29      1.24 o 
   0  -2   3     1955.61     1850.05     26.94 o 
   1  -2   3     2846.20     2872.32     42.38 o 
   2  -2   3       93.49       81.15      3.05 o 
   3  -2   3     2354.91     2412.83     49.52 o 
   4  -2   3      470.85      461.04     12.81 o 
   5  -2   3      328.50      346.33     11.95 o 
   6  -2   3      553.04      575.02     20.13 o 
   7  -2   3       40.01       44.35     11.74 o 
   8  -2   3       19.84       22.34     12.03 o 
  -8  -1   3      120.23      121.55     31.51 o 
  -7  -1   3       89.42       91.53      9.06 o 
  -6  -1   3      658.78      629.61     36.87 o 
  -5  -1   3      172.22      149.34     30.69 o 
  -4  -1   3     3036.50     3053.46     45.16 o 
  -3  -1   3       70.85       78.41      2.46 o 
  -2  -1   3      830.25      794.10     10.49 o 
  -1  -1   3     4781.67     4905.41     92.89 o 
   0  -1   3       17.67       25.92      1.44 o 
   1  -1   3     4384.45     4295.97     70.36 o 
   2  -1   3     1181.29     1166.16     26.62 o 
   3  -1   3       46.97       43.05      2.62 o 
   4  -1   3      937.25      920.87     19.41 o 
   5  -1   3      597.99      589.39     12.34 o 
   6  -1   3        2.82        3.47      7.83 o 
   7  -1   3      387.44      374.21     21.63 o 
   8  -1   3      128.26      136.36     14.36 o 
   9  -1   3       13.73        9.91     15.86 o 
  -9   0   3       13.56       31.72     25.54 o 
  -8   0   3      523.21      451.70     45.73 o 
  -7   0   3       23.46       21.93      7.26 o 
  -6   0   3     1035.40     1064.10     39.13 o 
  -5   0   3      190.68      181.12      5.71 o 
  -4   0   3      248.90      223.24      5.77 o 
  -3   0   3     3371.06     3504.73    131.20 o 
  -2   0   3      115.05      137.87      2.46 o 
  -1   0   3     2849.81     2736.62     87.33 o 
   0   0   3     1603.71     1509.98     36.25 o 
   1   0   3      232.28      247.94      4.87 o 
   2   0   3      895.32      938.17     16.41 o 
   3   0   3     2186.31     2106.71     52.32 o 
   4   0   3       26.86       29.39      2.54 o 
   5   0   3      710.45      708.27     22.86 o 
   6   0   3      458.63      483.18     17.06 o 
   7   0   3        0.18        0.00      7.83 o 
   8   0   3      180.74      208.03     18.54 o 
   9   0   3       76.25       82.10     17.33 o 
  -8   1   3      247.24      266.60     27.39 o 
  -7   1   3      226.50      257.29     14.13 o 
  -6   1   3       39.42       38.31      5.11 o 
  -5   1   3     1361.25     1387.02     26.97 o 
  -4   1   3      296.31      299.30      6.59 o 
  -3   1   3      393.95      370.19      7.21 o 
  -2   1   3     1519.12     1468.63     37.07 o 
  -1   1   3     1205.38     1207.78     17.67 o 
   0   1   3      431.47      449.70      9.06 o 
   1   1   3     3792.79     3700.22     85.68 o 
   2   1   3      240.89      246.26      4.51 o 
   3   1   3      667.47      685.52     11.96 o 
   4   1   3     1286.37     1249.82     23.84 o 
   5   1   3      102.32      131.41      6.10 o 
   6   1   3      538.51      540.69     26.16 o 
   7   1   3      313.25      331.08     28.01 o 
   8   1   3       24.26       10.30     12.36 o 
  -8   2   3        1.25       30.32     13.59 o 
  -7   2   3      315.32      317.24     12.27 o 
  -6   2   3      375.05      371.12     28.63 o 
  -5   2   3       10.16        8.94      4.34 o 
  -4   2   3      901.19      885.08     14.56 o 
  -3   2   3     1144.70     1134.62     45.11 o 
  -2   2   3       88.09       86.70      2.57 o 
  -1   2   3     3065.55     3209.96     71.68 o 
   0   2   3      583.83      607.49     18.74 o 
   1   2   3      116.03      104.74      2.76 o 
   2   2   3     2992.51     3010.26    102.57 o 
   3   2   3      659.51      684.71     13.86 o 
   4   2   3     1109.39     1213.42     23.41 o 
   5   2   3      646.88      630.70     23.48 o 
   6   2   3       10.27       -0.06      8.86 o 
   7   2   3      124.08      119.65     18.33 o 
   8   2   3      154.00      145.42     28.84 o 
  -8   3   3      269.98      258.04     17.51 o 
  -7   3   3        0.66       -1.20      6.48 o 
  -6   3   3      242.73      239.13     11.07 o 
  -5   3   3      504.94      508.72     14.55 o 
  -4   3   3       11.86       18.57      3.95 o 
  -3   3   3     1125.90     1017.12     34.60 o 
  -2   3   3      734.35      749.23     23.27 o 
  -1   3   3      116.03      155.13      4.05 o 
   0   3   3     4017.09     4402.33    129.35 o 
   1   3   3     1150.87     1088.28     19.47 o 
   2   3   3     1246.65     1437.77    118.02 o 
   3   3   3      636.47      609.51     11.68 o 
   4   3   3      348.24      314.63      9.54 o 
   5   3   3       97.71       92.45      5.63 o 
   6   3   3      427.60      432.40     13.93 o 
   7   3   3      112.70      129.07      9.90 o 
   8   3   3       44.06        9.74     11.46 o 
  -8   4   3       14.58        4.49     13.25 o 
  -7   4   3      141.69      170.21     17.70 o 
  -6   4   3       96.25      103.46     13.59 o 
  -5   4   3      229.44      208.18      9.98 o 
  -4   4   3      646.62      584.94     36.66 o 
  -3   4   3      426.78      426.90     17.92 o 
  -2   4   3     2417.64     2607.66     60.19 o 
  -1   4   3      973.77      977.19     23.65 o 
   0   4   3      255.37      341.47      7.87 o 
   1   4   3      322.47      323.37     22.45 o 
   2   4   3     1355.12     1349.07     55.20 o 
   3   4   3        9.09        9.62      2.98 o 
   4   4   3      489.49      476.01     19.36 o 
   5   4   3      466.59      465.05     13.71 o 
   6   4   3        0.93        4.24      6.59 o 
   7   4   3      312.94      297.42     27.60 o 
   8   4   3      111.01      147.96     16.83 o 
  -7   5   3       27.13       68.78     18.74 o 
  -6   5   3      357.93      372.50     24.57 o 
  -5   5   3      368.87      355.38     21.42 o 
  -4   5   3      796.74      775.78     20.31 o 
  -3   5   3      510.31      543.04     14.70 o 
  -2   5   3       55.97       50.44      4.53 o 
  -1   5   3       91.31       95.16      7.41 o 
   0   5   3     1712.78     1772.67     96.81 o 
   1   5   3       85.94       68.80      8.65 o 
   2   5   3      208.03      196.10      6.73 o 
   3   5   3     1038.30      988.66     19.37 o 
   4   5   3      121.54      122.44      6.41 o 
   5   5   3      391.45      378.26     17.11 o 
   6   5   3      317.22      335.04     26.78 o 
   7   5   3        9.89       13.95     13.18 o 
  -7   6   3      184.70      189.39     26.36 o 
  -6   6   3      147.15      118.33     14.16 o 
  -5   6   3      146.12      119.84      9.27 o 
  -4   6   3      262.86      263.39     12.25 o 
  -3   6   3        0.12        6.06      5.38 o 
  -2   6   3      888.21      983.88     30.87 o 
  -1   6   3      370.26      379.26     14.01 o 
   0   6   3        5.09        4.01      7.21 o 
   1   6   3     1178.07     1172.30     36.25 o 
   2   6   3      353.77      338.56     11.60 o 
   3   6   3      149.23      135.27     13.39 o 
   4   6   3      436.46      365.11     41.81 o 
   5   6   3      202.67      216.70     13.97 o 
   6   6   3       18.90       10.11     10.31 o 
   7   6   3      224.25      208.92     59.53 o 
  -6   7   3      205.21      200.88     40.37 o 
  -5   7   3       33.07       11.86     10.89 o 
  -4   7   3      256.01      249.35     17.71 o 
  -3   7   3      510.65      529.86     20.75 o 
  -2   7   3       27.75       26.02     17.10 o 
  -1   7   3      651.80      701.84     30.77 o 
   0   7   3      475.10      481.45     16.47 o 
   1   7   3        8.34       12.60      5.11 o 
   2   7   3      314.23      289.71     12.47 o 
   3   7   3      612.50      587.82     19.02 o 
   4   7   3       36.72       45.56     11.95 o 
   5   7   3      303.65      266.99     17.07 o 
   6   7   3      232.53      223.70     26.98 o 
  -5   8   3      349.19      388.49     58.50 o 
  -4   8   3       43.72       38.21     13.18 o 
  -3   8   3      110.82      115.71     10.85 o 
  -2   8   3      379.23      404.57     17.48 o 
  -1   8   3      248.25      261.39     13.62 o 
   0   8   3       97.13       89.70      8.38 o 
   1   8   3      717.11      724.27     33.57 o 
   2   8   3      233.67      229.72     17.71 o 
   3   8   3      206.19      177.64     12.85 o 
   4   8   3      221.69      191.96     18.95 o 
   5   8   3       12.30        4.93     10.99 o 
  -3   9   3      374.80      402.05     48.20 o 
  -2   9   3        2.18        1.48      9.85 o 
  -1   9   3      390.66      362.86     27.39 o 
   0   9   3      330.52      341.57     17.27 o 
   1   9   3       63.71       57.95     13.59 o 
   2   9   3      101.74       66.70     13.59 o 
   3   9   3       70.00       72.06     23.89 o 
  -2  -9   4      145.54      140.91     15.87 o 
  -1  -9   4       53.31       39.86     10.48 o 
   0  -9   4      202.36      212.28     19.98 o 
   1  -9   4      192.72      188.05     20.86 o 
   2  -9   4       46.24       24.58     13.25 o 
  -4  -8   4      235.81      228.63     18.88 o 
  -3  -8   4        3.49       -0.99     11.48 o 
  -2  -8   4      185.54      187.08     30.07 o 
  -1  -8   4      390.28      378.65     34.60 o 
   0  -8   4        6.61        5.78     10.47 o 
   1  -8   4      245.43      264.07     11.39 o 
   2  -8   4      225.95      217.92     12.27 o 
   3  -8   4        8.13       -8.21      9.16 o 
   4  -8   4      454.15      470.70     24.32 o 
  -5  -7   4       71.59       54.02     11.93 o 
  -4  -7   4       94.48      104.65     12.78 o 
  -3  -7   4      409.68      446.72     20.03 o 
  -2  -7   4       29.71       18.45     16.07 o 
  -1  -7   4      235.05      282.69     17.51 o 
   0  -7   4      669.90      647.19     19.40 o 
   1  -7   4        2.70        0.08      4.38 o 
   2  -7   4      682.47      676.01     21.21 o 
   3  -7   4      229.96      219.30     12.12 o 
   4  -7   4        4.00        6.96      7.69 o 
   5  -7   4      166.19      177.76     15.29 o 
  -6  -6   4       17.23       -0.55     11.77 o 
  -5  -6   4      282.58      315.55     18.00 o 
  -4  -6   4      198.91      172.67     24.92 o 
  -3  -6   4      155.61      172.15      8.60 o 
  -2  -6   4      999.24      892.30     39.75 o 
  -1  -6   4      120.73      103.79      8.44 o 
   0  -6   4      470.64      425.95     13.06 o 
   1  -6   4      683.25      677.29     22.45 o 
   2  -6   4      133.97      133.17      6.41 o 
   3  -6   4      136.36      150.79     24.92 o 
   4  -6   4      567.74      589.76     26.78 o 
   5  -6   4      119.04      109.33     14.21 o 
   6  -6   4      149.75      149.92     17.71 o 
  -7  -5   4      148.99      142.12     22.24 o 
  -6  -5   4      325.07      297.96     24.10 o 
  -5  -5   4       55.21       66.42      9.14 o 
  -4  -5   4      753.51      705.32     29.87 o 
  -3  -5   4      382.25      341.92     16.48 o 
  -2  -5   4       58.73       56.53      3.50 o 
  -1  -5   4      997.72      983.48     19.66 o 
   0  -5   4      788.80      794.83     18.61 o 
   1  -5   4       21.56       18.61      4.74 o 
   2  -5   4     1276.88     1284.32     34.40 o 
   3  -5   4      384.30      388.13     17.71 o 
   4  -5   4      178.71      186.62      9.01 o 
   5  -5   4      243.05      243.39     14.25 o 
   6  -5   4       56.09       40.71     11.10 o 
   7  -5   4       43.34       11.71     12.27 o 
  -8  -4   4      247.46      239.75     42.43 o 
  -7  -4   4        2.11       28.84     15.65 o 
  -6  -4   4      257.78      293.01     18.74 o 
  -5  -4   4      470.05      470.60     19.56 o 
  -4  -4   4       70.12       58.46      3.80 o 
  -3  -4   4      717.73      745.27     49.02 o 
  -2  -4   4     1334.22     1360.78     27.81 o 
  -1  -4   4       33.52       26.63      8.24 o 
   0  -4   4     1341.20     1223.24     31.72 o 
   1  -4   4      811.66      793.46     14.78 o 
   2  -4   4       77.93       67.05      3.71 o 
   3  -4   4      438.65      403.57     12.42 o 
   4  -4   4      358.61      359.62     12.20 o 
   5  -4   4       74.28       72.28      9.14 o 
   6  -4   4      156.39      165.30     38.93 o 
   7  -4   4      111.95      125.67     26.57 o 
   8  -4   4        7.31      -12.47     15.32 o 
  -8  -3   4       26.32       10.30     25.13 o 
  -7  -3   4      302.43      324.97     16.75 o 
  -6  -3   4      245.36      232.57     13.65 o 
  -5  -3   4      279.80      305.84     12.73 o 
  -4  -3   4      967.03      946.51     37.90 o 
  -3  -3   4      182.04      162.31      4.71 o 
  -2  -3   4      722.56      607.83     17.30 o 
  -1  -3   4     1280.77     1212.20     21.63 o 
   0  -3   4        1.79        4.17      3.91 o 
   1  -3   4      668.44      628.80     10.56 o 
   2  -3   4     1131.00     1064.50     20.05 o 
   3  -3   4       14.68       17.55      5.77 o 
   4  -3   4      354.09      385.56     12.77 o 
   5  -3   4      779.01      796.52     25.06 o 
   6  -3   4        5.81        2.37      8.48 o 
   7  -3   4      547.74      518.99     23.14 o 
   8  -3   4        9.75        5.52     13.18 o 
  -8  -2   4      177.18      153.58     19.06 o 
  -7  -2   4       61.75       69.77      9.98 o 
  -6  -2   4      321.06      351.04     15.16 o 
  -5  -2   4      280.63      254.24     28.22 o 
  -4  -2   4      229.24      202.64      6.55 o 
  -3  -2   4     1377.75     1336.64     24.31 o 
  -2  -2   4       51.18       31.28      3.71 o 
  -1  -2   4      628.61      605.39     24.72 o 
   0  -2   4     2010.22     1961.98     37.49 o 
   1  -2   4       97.47       95.19      4.74 o 
   2  -2   4      448.35      434.25     19.77 o 
   3  -2   4     2579.78     2610.78     48.77 o 
   4  -2   4        7.99        6.85      3.05 o 
   5  -2   4      925.21      931.53     31.93 o 
   6  -2   4      177.25      180.75     15.24 o 
   7  -2   4        5.00       15.26      9.96 o 
   8  -2   4      212.36      168.14     32.75 o 
  -8  -1   4       49.11       59.96     15.87 o 
  -7  -1   4      272.17      257.20     16.27 o 
  -6  -1   4       39.59       40.29      8.86 o 
  -5  -1   4      907.35      929.64     17.16 o 
  -4  -1   4      149.84      135.18      3.92 o 
  -3  -1   4       73.67       71.45      2.76 o 
  -2  -1   4     1925.58     1865.23     67.35 o 
  -1  -1   4      929.61      964.62     42.84 o 
   0  -1   4      275.73      248.82      4.37 o 
   1  -1   4     4524.97     4464.88     65.51 o 
   2  -1   4      173.30      152.62     11.12 o 
   3  -1   4     1006.22     1008.52     21.01 o 
   4  -1   4      832.99      847.21     17.88 o 
   5  -1   4      175.88      157.60      7.00 o 
   6  -1   4      402.77      439.54     20.60 o 
   7  -1   4      348.42      334.91     20.60 o 
   8  -1   4        9.14       26.18     22.04 o 
  -8   0   4       10.35       13.16     11.02 o 
  -7   0   4      352.85      358.60     19.50 o 
  -6   0   4      131.19      140.69     12.15 o 
  -5   0   4       47.06       40.07      7.21 o 
  -4   0   4     1037.44     1019.15     18.19 o 
  -3   0   4     1501.91     1497.67     45.52 o 
  -2   0   4       44.78       42.08      1.65 o 
  -1   0   4     3626.31     3568.55    111.84 o 
   0   0   4     1142.02     1082.87     16.63 o 
   1   0   4      623.97      701.63     12.72 o 
   2   0   4     2458.01     2613.91     85.68 o 
   3   0   4      819.39      842.61     27.39 o 
   4   0   4      312.38      345.15      8.08 o 
   5   0   4      814.39      842.05     19.29 o 
   6   0   4      200.98      200.71      9.46 o 
   7   0   4        6.89        1.24      9.06 o 
   8   0   4      220.30      219.15     21.42 o 
  -8   1   4       61.89       67.89     12.87 o 
  -7   1   4      148.91      141.50     13.18 o 
  -6   1   4      331.80      347.61     15.04 o 
  -5   1   4      943.07      933.05     21.75 o 
  -4   1   4       45.78       36.37      3.20 o 
  -3   1   4     1265.40     1242.06     34.19 o 
  -2   1   4     2237.72     2257.61     91.24 o 
  -1   1   4       40.26       60.63      2.33 o 
   0   1   4     3069.85     3132.83    103.81 o 
   1   1   4     1659.14     1772.12     38.10 o 
   2   1   4        6.76       17.17      4.53 o 
   3   1   4      808.36      822.77     16.27 o 
   4   1   4      840.36      804.93     28.01 o 
   5   1   4      110.23      110.81      7.83 o 
   6   1   4      379.19      367.20     13.76 o 
   7   1   4      341.32      388.46     23.07 o 
   8   1   4        0.47       -4.12     13.18 o 
  -8   2   4       63.06       59.45     12.36 o 
  -7   2   4      382.76      407.43     14.62 o 
  -6   2   4      205.44      205.65      8.98 o 
  -5   2   4      237.31      245.37      8.46 o 
  -4   2   4     1652.78     1670.48     31.36 o 
  -3   2   4      178.90      171.65      5.44 o 
  -2   2   4      818.16      830.91     15.24 o 
  -1   2   4     1514.02     1581.32     46.76 o 
   0   2   4      623.75      587.29     15.24 o 
   1   2   4      145.68      150.05      3.92 o 
   2   2   4     1680.49     1660.41     48.40 o 
   3   2   4      659.21      600.91     11.53 o 
   4   2   4      268.25      274.63     14.83 o 
   5   2   4      560.33      548.75     17.77 o 
   6   2   4       87.40       84.33      8.65 o 
   7   2   4       22.66       18.33      6.41 o 
   8   2   4      177.95      203.50     21.01 o 
  -8   3   4      183.11      178.20     35.22 o 
  -7   3   4       19.53       19.61      8.86 o 
  -6   3   4      610.74      655.64     37.49 o 
  -5   3   4      328.56      342.29     10.62 o 
  -4   3   4       10.40        3.71      3.43 o 
  -3   3   4      625.56      600.86     19.16 o 
  -2   3   4     1492.88     1474.30     63.23 o 
  -1   3   4        5.84        9.12      3.09 o 
   0   3   4     1506.74     1489.51     45.11 o 
   1   3   4      981.10      865.93     36.25 o 
   2   3   4       15.55       17.29      2.06 o 
   3   3   4      586.08      571.77     17.71 o 
   4   3   4      436.01      421.96     14.82 o 
   5   3   4        0.44       -1.85      4.37 o 
   6   3   4      327.44      303.78     15.66 o 
   7   3   4       66.14       65.33      8.80 o 
   8   3   4       13.97       14.83     24.30 o 
  -8   4   4      101.15       91.36     15.78 o 
  -7   4   4      218.80      224.73     17.48 o 
  -6   4   4       82.04       66.55      7.57 o 
  -5   4   4      111.55       95.27     20.19 o 
  -4   4   4     1232.55     1182.60     81.15 o 
  -3   4   4       62.38       61.24      9.47 o 
  -2   4   4      448.88      458.57     20.39 o 
  -1   4   4      720.43      721.49     34.81 o 
   0   4   4      200.46      213.77      5.54 o 
   1   4   4      410.73      416.21      9.80 o 
   2   4   4      754.29      808.26     34.81 o 
   3   4   4      119.40      115.28     11.33 o 
   4   4   4      285.75      294.51     10.92 o 
   5   4   4      361.00      381.71     13.45 o 
   6   4   4      147.13      152.42     11.53 o 
   7   4   4      135.40      121.59     15.21 o 
   8   4   4      410.37      448.84     28.65 o 
  -7   5   4        3.97       -8.96     20.80 o 
  -6   5   4      554.65      507.28     19.12 o 
  -5   5   4       59.45       60.23     21.21 o 
  -4   5   4       21.83       19.69      5.15 o 
  -3   5   4      402.72      422.03     13.52 o 
  -2   5   4      561.61      626.90     14.78 o 
  -1   5   4      165.37      162.12      8.81 o 
   0   5   4      638.44      663.94     15.11 o 
   1   5   4      536.96      538.02     13.11 o 
   2   5   4       72.82       73.66      4.79 o 
   3   5   4      806.86      782.54     17.72 o 
   4   5   4      531.10      486.75     14.56 o 
   5   5   4       82.74       84.62      9.47 o 
   6   5   4      636.65      684.54     39.75 o 
   7   5   4       86.95       99.34     15.86 o 
  -6   6   4       19.76       24.07     15.72 o 
  -5   6   4      153.53      134.55     14.83 o 
  -4   6   4      428.68      448.92     18.65 o 
  -3   6   4       13.74       15.83      9.89 o 
  -2   6   4      269.21      282.50     10.19 o 
  -1   6   4      841.41      849.13     29.49 o 
   0   6   4        7.26        0.10      7.83 o 
   1   6   4      772.14      811.94     25.95 o 
   2   6   4      953.51      891.95     23.57 o 
   3   6   4        1.50        1.73      8.44 o 
   4   6   4      609.73      587.02     25.95 o 
   5   6   4      350.68      365.02     33.57 o 
   6   6   4       10.81       -1.45     12.12 o 
   7   6   4      244.69      208.44     36.25 o 
  -6   7   4      168.68      154.02     19.66 o 
  -5   7   4       12.29      -12.55     12.55 o 
  -4   7   4       43.14       36.16     10.66 o 
  -3   7   4      693.41      772.58     31.30 o 
  -2   7   4      124.50      132.90      8.74 o 
  -1   7   4      268.92      279.71     16.07 o 
   0   7   4      958.30      992.86     31.93 o 
   1   7   4      160.87      129.73      8.48 o 
   2   7   4      322.52      347.00     14.48 o 
   3   7   4      575.25      561.76     20.57 o 
   4   7   4       58.12       50.23      9.30 o 
   5   7   4      243.50      239.84     37.28 o 
   6   7   4      143.17      158.06     17.11 o 
  -4   8   4      195.45      136.76     19.77 o 
  -3   8   4       11.43        9.65     10.80 o 
  -2   8   4      573.13      604.08     24.43 o 
  -1   8   4      311.58      305.45     15.14 o 
   0   8   4       87.23       58.50     11.12 o 
   1   8   4      498.90      500.52     20.15 o 
   2   8   4      103.58       81.83      9.06 o 
   3   8   4      141.10      146.24     12.10 o 
   4   8   4      265.15      251.45     16.15 o 
   5   8   4       23.14       10.36     12.19 o 
  -3   9   4      205.12      175.99     21.63 o 
  -2   9   4        5.97       30.53     12.37 o 
  -1   9   4      259.89      257.18     24.74 o 
   0   9   4      123.52      104.40     12.16 o 
   1   9   4       25.06       24.88     10.16 o 
   2   9   4      410.39      422.41     22.30 o 
   3   9   4      171.10      180.41     24.10 o 
  -1  -9   5       13.03       28.42     22.66 o 
   0  -9   5      184.99      170.50     22.63 o 
   1  -9   5       40.59       27.20     19.36 o 
  -4  -8   5       56.96       37.11     15.43 o 
  -3  -8   5        5.21       11.96     13.07 o 
  -2  -8   5      257.75      281.43     60.76 o 
  -1  -8   5      106.40       82.04     12.38 o 
   0  -8   5        4.05       -9.03     12.98 o 
   1  -8   5      288.82      328.71     23.51 o 
   2  -8   5      276.73      249.87     14.35 o 
   3  -8   5      180.17      145.89     14.01 o 
   4  -8   5      165.52      153.58     14.26 o 
  -5  -7   5       25.21        6.80     12.67 o 
  -4  -7   5      189.40      213.03     28.84 o 
  -3  -7   5      180.58      168.02     13.76 o 
  -2  -7   5       33.67       28.22     12.36 o 
  -1  -7   5      496.08      459.22     21.63 o 
   0  -7   5      594.29      604.60     19.17 o 
   1  -7   5      135.55      108.80      8.41 o 
   2  -7   5      292.92      297.64     12.57 o 
   3  -7   5      195.93      192.97     10.96 o 
   4  -7   5       33.14       35.17     25.13 o 
   5  -7   5      121.11      102.61     23.69 o 
  -6  -6   5       55.74       36.87     13.54 o 
  -5  -6   5      217.74      239.06     17.50 o 
  -4  -6   5      151.98      106.61     11.90 o 
  -3  -6   5      476.46      425.23     57.47 o 
  -2  -6   5      728.82      708.60     49.84 o 
  -1  -6   5       14.43       13.25      4.61 o 
   0  -6   5      285.92      285.41     11.74 o 
   1  -6   5      592.44      620.12     20.80 o 
   2  -6   5        3.84        4.17      6.07 o 
   3  -6   5      261.44      253.76     12.78 o 
   4  -6   5      534.41      551.29     19.99 o 
   5  -6   5        0.19        9.13      8.00 o 
   6  -6   5      466.97      461.08     28.57 o 
  -7  -5   5      188.58      201.44     27.60 o 
  -6  -5   5      179.66      160.74     15.24 o 
  -5  -5   5      229.34      248.98     15.64 o 
  -4  -5   5      547.36      564.25     22.94 o 
  -3  -5   5       55.88       38.74     14.42 o 
  -2  -5   5      131.43      119.38      6.59 o 
  -1  -5   5      996.51      975.51     20.55 o 
   0  -5   5      215.82      228.65      7.62 o 
   1  -5   5      347.62      327.66      9.42 o 
   2  -5   5     1243.68     1286.63     28.73 o 
   3  -5   5       45.61       41.09      7.62 o 
   4  -5   5      442.14      455.31     15.77 o 
   5  -5   5      358.14      363.18     17.71 o 
   6  -5   5       35.45       31.98     11.91 o 
   7  -5   5      195.65      168.43     19.05 o 
  -7  -4   5       42.19       41.29     13.39 o 
  -6  -4   5      249.61      253.47     18.74 o 
  -5  -4   5      202.38      213.29     18.54 o 
  -4  -4   5       14.13       20.77      6.92 o 
  -3  -4   5      894.95      878.55     84.24 o 
  -2  -4   5      649.55      600.48     87.54 o 
  -1  -4   5      204.36      163.10      7.21 o 
   0  -4   5     1546.65     1469.16     27.72 o 
   1  -4   5      441.66      435.65     13.80 o 
   2  -4   5      162.62      159.92      9.06 o 
   3  -4   5     1345.90     1362.36     28.79 o 
   4  -4   5      249.01      239.70     22.66 o 
   5  -4   5      210.81      218.88     10.97 o 
   6  -4   5      348.62      363.14     17.97 o 
   7  -4   5       39.29       42.74     13.30 o 
  -8  -3   5       76.46       46.96     27.19 o 
  -7  -3   5      220.03      217.54     18.60 o 
  -6  -3   5        6.81        4.61      8.01 o 
  -5  -3   5      418.87      424.92     14.19 o 
  -4  -3   5      810.62      775.10     27.81 o 
  -3  -3   5        1.70        4.21      2.49 o 
  -2  -3   5     1017.04      890.59     80.53 o 
  -1  -3   5     1424.21     1253.85    128.11 o 
   0  -3   5        9.66        9.65      1.88 o 
   1  -3   5     2341.92     2444.81     41.45 o 
   2  -3   5      655.66      671.00     13.40 o 
   3  -3   5       21.37       22.53      4.34 o 
   4  -3   5      659.98      673.33     18.39 o 
   5  -3   5      283.19      283.27     11.86 o 
   6  -3   5       36.00       23.80      9.53 o 
   7  -3   5       42.89       37.57     22.45 o 
   8  -3   5      273.43      262.38     21.03 o 
  -8  -2   5       27.13       43.67     26.36 o 
  -7  -2   5       85.73       97.28     16.27 o 
  -6  -2   5      569.38      550.50     26.57 o 
  -5  -2   5      148.15      135.13      8.21 o 
  -4  -2   5      334.99      342.74     13.59 o 
  -3  -2   5     1896.68     1870.84     28.39 o 
  -2  -2   5      274.57      268.18     10.09 o 
  -1  -2   5     1764.44     1795.30     53.76 o 
   0  -2   5      944.97      979.04     43.25 o 
   1  -2   5      180.88      216.79      4.63 o 
   2  -2   5      842.67      853.75     13.02 o 
   3  -2   5      611.57      575.51     11.61 o 
   4  -2   5       35.76       34.27      4.55 o 
   5  -2   5       15.03       24.47      7.00 o 
   6  -2   5     1185.35     1241.41     35.56 o 
   7  -2   5       89.85       95.61     13.26 o 
   8  -2   5      198.94      188.73     18.90 o 
  -8  -1   5      255.27      248.95     55.41 o 
  -7  -1   5      260.64      238.62     15.28 o 
  -6  -1   5       41.07       41.22      8.86 o 
  -5  -1   5     1034.83     1060.80     21.14 o 
  -4  -1   5      395.20      379.76      8.61 o 
  -3  -1   5      362.65      339.81      8.24 o 
  -2  -1   5      708.20      706.26     34.60 o 
  -1  -1   5      810.90      885.60     37.28 o 
   0  -1   5      530.02      534.88      7.72 o 
   1  -1   5      482.30      432.62      7.03 o 
   2  -1   5      953.20      973.86     18.64 o 
   3  -1   5       81.78       88.77      7.41 o 
   4  -1   5     2887.81     3102.40     69.11 o 
   5  -1   5      543.53      531.17     29.25 o 
   6  -1   5      106.49      112.46     12.36 o 
   7  -1   5      711.13      673.52     32.96 o 
   8  -1   5       63.43       70.00     13.78 o 
  -8   0   5        0.48       -5.31     12.36 o 
  -7   0   5      245.37      247.56     39.75 o 
  -6   0   5      318.87      339.83     30.48 o 
  -5   0   5        0.35        1.29      4.53 o 
  -4   0   5      352.32      327.78      8.01 o 
  -3   0   5     1041.86     1050.43     23.89 o 
  -2   0   5        1.78        3.71      1.46 o 
  -1   0   5      183.59      146.68      3.05 o 
   0   0   5     3844.69     4063.31     57.65 o 
   1   0   5      900.06      968.97     24.92 o 
   2   0   5     3892.07     4227.07     94.33 o 
   3   0   5     1680.71     1770.42     27.13 o 
   4   0   5       23.37       15.42      2.33 o 
   5   0   5      830.41      827.23     19.06 o 
   6   0   5      376.34      373.22     20.19 o 
   7   0   5        1.36       -6.18     10.30 o 
   8   0   5       84.18       89.39     17.71 o 
  -8   1   5      179.65      169.72     20.60 o 
  -7   1   5       51.31       48.71     10.30 o 
  -6   1   5       80.31       82.59      8.16 o 
  -5   1   5      617.05      605.78     25.95 o 
  -4   1   5      361.85      373.98      8.31 o 
  -3   1   5       32.30       22.77      2.28 o 
  -2   1   5     4166.51     4444.86    140.47 o 
  -1   1   5     1792.51     1908.11     71.88 o 
   0   1   5     1857.46     1941.41     36.66 o 
   1   1   5     2613.58     2755.97     50.46 o 
   2   1   5      649.63      695.52     16.89 o 
   3   1   5      473.59      452.63     11.07 o 
   4   1   5     1120.69     1071.01     38.72 o 
   5   1   5       92.38       92.69      9.47 o 
   6   1   5      266.88      252.65     12.88 o 
   7   1   5      319.15      354.27     23.07 o 
   8   1   5       16.59       16.48     15.65 o 
  -8   2   5        1.02      -18.74     18.74 o 
  -7   2   5      193.04      218.91     14.62 o 
  -6   2   5      667.67      668.26     23.51 o 
  -5   2   5       14.16       16.65      4.85 o 
  -4   2   5     1796.87     1820.22     37.04 o 
  -3   2   5     1490.66     1558.53     29.00 o 
  -2   2   5       96.48       88.47      5.97 o 
  -1   2   5     1689.39     1674.32     57.05 o 
   0   2   5     1466.77     1612.66     33.20 o 
   1   2   5       65.81       63.77      4.12 o 
   2   2   5     1849.61     1840.87    118.85 o 
   3   2   5      348.45      313.78      9.27 o 
   4   2   5      328.17      328.16     11.95 o 
   5   2   5      732.58      751.45     18.98 o 
   6   2   5       38.96       45.71      7.13 o 
   7   2   5      271.56      285.51     24.10 o 
   8   2   5      187.51      194.02     23.89 o 
  -8   3   5      427.15      379.81     28.84 o 
  -7   3   5       74.77       49.47     10.31 o 
  -6   3   5      390.63      366.82     16.21 o 
  -5   3   5      820.16      809.00     22.94 o 
  -4   3   5       69.65       67.79      5.09 o 
  -3   3   5      670.46      631.68     18.31 o 
  -2   3   5     1470.54     1508.87     29.81 o 
  -1   3   5        2.54        3.03      3.30 o 
   0   3   5     1780.06     1822.59     65.09 o 
   1   3   5      835.53      842.09     20.97 o 
   2   3   5       90.14       85.73      3.56 o 
   3   3   5     1534.76     1576.13     29.24 o 
   4   3   5      555.26      551.59     27.19 o 
   5   3   5      305.02      311.57     21.01 o 
   6   3   5      502.70      515.91     18.30 o 
   7   3   5      178.78      171.31     18.95 o 
   8   3   5       29.78        7.41     23.48 o 
  -7   4   5      306.24      298.66     25.95 o 
  -6   4   5      150.04      136.03      9.40 o 
  -5   4   5      203.40      177.17      9.89 o 
  -4   4   5      813.53      806.17     35.84 o 
  -3   4   5       50.12       50.84      7.00 o 
  -2   4   5      873.30      904.07     25.14 o 
  -1   4   5     1297.95     1422.83     23.63 o 
   0   4   5       28.57       34.72      5.77 o 
   1   4   5     1887.03     1938.43     60.14 o 
   2   4   5     1495.94     1546.75     73.94 o 
   3   4   5       62.19       53.95      4.55 o 
   4   4   5      604.73      609.51     19.57 o 
   5   4   5      844.95      845.70     29.58 o 
   6   4   5        0.15       -7.22      7.22 o 
   7   4   5      444.82      427.32     26.95 o 
  -7   5   5       49.66       42.43     15.24 o 
  -6   5   5      281.37      275.61     16.84 o 
  -5   5   5      128.53      123.44      9.85 o 
  -4   5   5      201.32      178.03     12.56 o 
  -3   5   5     1286.85     1356.61     43.28 o 
  -2   5   5      261.79      286.42      9.79 o 
  -1   5   5      953.59     1039.01     51.70 o 
   0   5   5     1701.49     1767.10     43.09 o 
   1   5   5       89.36       64.02      4.45 o 
   2   5   5      283.46      283.00     12.77 o 
   3   5   5     1491.82     1338.47     60.35 o 
   4   5   5       59.98       57.06     11.33 o 
   5   5   5      334.53      339.61     19.02 o 
   6   5   5       90.16      102.23     13.33 o 
   7   5   5       41.75       39.99     14.83 o 
  -6   6   5       16.82       23.89     21.42 o 
  -5   6   5      823.02      716.35     99.48 o 
  -4   6   5      330.10      334.38     15.60 o 
  -3   6   5      151.13      138.17     13.80 o 
  -2   6   5      996.66     1056.17     30.28 o 
  -1   6   5      468.75      462.98     29.87 o 
   0   6   5       25.14       33.52      5.16 o 
   1   6   5     1244.24     1307.17     43.74 o 
   2   6   5      216.71      242.10     10.73 o 
   3   6   5      106.62       97.47      6.83 o 
   4   6   5      204.25      223.33     16.89 o 
   5   6   5      143.32      154.48     17.71 o 
   6   6   5      149.60      126.59     35.22 o 
  -5   7   5        2.35        5.02     23.48 o 
  -4   7   5      313.31      314.63     19.56 o 
  -3   7   5      462.10      514.07     24.14 o 
  -2   7   5       12.85       22.31     15.65 o 
  -1   7   5      514.06      539.97     18.95 o 
   0   7   5      284.60      313.90     15.24 o 
   1   7   5        3.19        3.40      5.79 o 
   2   7   5      297.89      301.98     15.65 o 
   3   7   5      247.30      219.56     14.83 o 
   4   7   5      138.39      107.34     12.36 o 
   5   7   5      108.90      106.26     13.56 o 
  -4   8   5       45.41       54.79     18.77 o 
  -3   8   5      116.14       53.62     19.57 o 
  -2   8   5      228.97      275.24     18.13 o 
  -1   8   5       13.16       29.81      9.01 o 
   0   8   5      248.32      257.92     20.94 o 
   1   8   5      265.67      263.83     43.46 o 
   2   8   5       26.79       26.35     11.12 o 
   3   8   5       62.46       58.77     10.36 o 
   4   8   5      151.19      159.52     13.65 o 
  -2   9   5       98.64       92.81     13.71 o 
  -1   9   5      165.48      192.99     48.20 o 
   0   9   5       18.22       30.35     18.09 o 
   1   9   5        1.41       18.58     15.77 o 
   2   9   5      206.31      238.93     44.90 o 
  -3  -8   6      108.73      119.18     16.01 o 
  -2  -8   6      290.00      306.20     20.46 o 
  -1  -8   6       33.50       17.95     13.06 o 
   0  -8   6      104.93      136.27     17.77 o 
   1  -8   6      375.75      363.87     27.08 o 
   2  -8   6       16.62        6.01     10.79 o 
   3  -8   6       48.09       46.59     12.49 o 
  -5  -7   6       50.26       72.38     20.90 o 
  -4  -7   6      206.75      194.96     42.22 o 
  -3  -7   6      171.23      141.30     15.74 o 
  -2  -7   6       22.55       34.95     10.44 o 
  -1  -7   6      523.37      510.08     41.61 o 
   0  -7   6      153.86      142.56     10.71 o 
   1  -7   6        1.88        4.16     10.50 o 
   2  -7   6      783.49      770.59     42.02 o 
   3  -7   6      305.09      281.42     14.16 o 
   4  -7   6       62.67       64.26     10.66 o 
   5  -7   6      373.59      371.03     29.87 o 
  -6  -6   6       67.18       75.13     20.57 o 
  -5  -6   6      293.59      247.95     25.13 o 
  -4  -6   6        3.00        8.11      9.46 o 
  -3  -6   6      312.31      290.91     49.23 o 
  -2  -6   6      418.81      419.08     64.88 o 
  -1  -6   6      212.50      168.81     15.24 o 
   0  -6   6      963.92      977.07     27.31 o 
   1  -6   6      836.48      834.73     23.24 o 
   2  -6   6        7.15        5.18      5.86 o 
   3  -6   6      714.86      720.75     22.14 o 
   4  -6   6      472.12      539.83     25.33 o 
   5  -6   6      181.45      148.78     12.17 o 
   6  -6   6        3.88        6.54     11.67 o 
  -6  -5   6       41.52       39.42     13.43 o 
  -5  -5   6       35.03       51.48     12.56 o 
  -4  -5   6      563.21      515.25     50.87 o 
  -3  -5   6      691.65      491.40     90.63 o 
  -2  -5   6      564.69      495.00     61.17 o 
  -1  -5   6     1211.94     1196.13     29.09 o 
   0  -5   6      249.78      239.39     24.72 o 
   1  -5   6      695.68      665.16     18.66 o 
   2  -5   6      550.62      546.79     16.15 o 
   3  -5   6        8.30       -0.07      5.38 o 
   4  -5   6       38.41       34.28      7.22 o 
   5  -5   6      430.51      456.43     23.89 o 
   6  -5   6      109.31       88.84     14.42 o 
  -7  -4   6       23.70       -2.16     16.07 o 
  -6  -4   6      417.20      437.11     23.24 o 
  -5  -4   6      860.09      799.11     30.92 o 
  -4  -4   6      112.70      103.03     10.44 o 
  -3  -4   6      972.99      850.34     73.94 o 
  -2  -4   6      530.53      429.37     44.90 o 
  -1  -4   6      237.34      198.48      8.68 o 
   0  -4   6      354.01      360.47     10.97 o 
   1  -4   6      231.78      233.59     14.01 o 
   2  -4   6      138.89      133.27      8.65 o 
   3  -4   6      962.52     1004.74     23.84 o 
   4  -4   6      271.39      277.24     14.01 o 
   5  -4   6       76.52       94.97      9.27 o 
   6  -4   6      235.38      250.95     17.06 o 
   7  -4   6       72.91       81.49     15.32 o 
  -7  -3   6      545.19      554.13     26.42 o 
  -6  -3   6        0.64        9.11      9.73 o 
  -5  -3   6      389.05      419.78     17.60 o 
  -4  -3   6      416.51      390.42     32.75 o 
  -3  -3   6        1.81       -0.96      4.25 o 
  -2  -3   6      112.07      100.25      5.11 o 
  -1  -3   6      883.59      875.52     19.79 o 
   0  -3   6      234.48      220.10      5.22 o 
   1  -3   6      944.98      973.16     16.75 o 
   2  -3   6      740.83      744.81     15.39 o 
   3  -3   6        0.07        7.17      6.39 o 
   4  -3   6      585.91      606.14     18.27 o 
   5  -3   6      372.92      373.13     21.63 o 
   6  -3   6        0.12        3.38     25.75 o 
   7  -3   6      273.59      285.01     20.03 o 
  -8  -2   6       27.42       37.83     16.77 o 
  -7  -2   6       57.38       51.11     14.49 o 
  -6  -2   6      170.70      210.11     22.24 o 
  -5  -2   6      156.69      128.06      7.51 o 
  -4  -2   6       17.30       18.79      4.53 o 
  -3  -2   6     1050.24     1044.68     22.36 o 
  -2  -2   6      293.19      285.23      7.31 o 
  -1  -2   6      350.22      313.14      7.91 o 
   0  -2   6     1635.55     1655.75     24.75 o 
   1  -2   6      193.65      204.73      5.04 o 
   2  -2   6      659.31      636.74     27.81 o 
   3  -2   6     1101.98     1046.93     53.14 o 
   4  -2   6      292.17      268.08     27.39 o 
   5  -2   6      522.20      550.62     17.91 o 
   6  -2   6      391.49      413.85     20.39 o 
   7  -2   6       41.77       35.60     12.03 o 
   8  -2   6       49.93       57.42     16.00 o 
  -8  -1   6       41.76       50.08     18.77 o 
  -7  -1   6      185.25      163.79     17.02 o 
  -6  -1   6        0.79        5.96      5.34 o 
  -5  -1   6      578.27      614.16     14.65 o 
  -4  -1   6      367.51      369.88      9.70 o 
  -3  -1   6       24.18       22.95      3.35 o 
  -2  -1   6     2082.29     1949.41    101.96 o 
  -1  -1   6      671.02      661.74     17.92 o 
   0  -1   6      138.89      110.65      4.53 o 
   1  -1   6     2006.71     1957.65     39.75 o 
   2  -1   6     1709.80     1767.85     39.13 o 
   3  -1   6      554.52      567.13     15.86 o 
   4  -1   6      635.60      632.92     19.36 o 
   5  -1   6      310.65      286.41      8.31 o 
   6  -1   6       60.04       64.67     13.18 o 
   7  -1   6      121.60      136.35     16.48 o 
   8  -1   6       10.49       31.23     27.39 o 
  -8   0   6        2.02      -15.24     25.54 o 
  -7   0   6      175.20      186.05     28.63 o 
  -6   0   6      397.35      386.48     13.76 o 
  -5   0   6       20.41       18.19      9.68 o 
  -4   0   6     1193.07     1188.08     24.46 o 
  -3   0   6      819.22      790.10     14.73 o 
  -2   0   6      158.90      177.24     11.53 o 
  -1   0   6     1897.18     1793.16     43.25 o 
   0   0   6     2832.44     2990.12     42.64 o 
   1   0   6      221.57      249.45      6.18 o 
   2   0   6      387.68      349.41      6.61 o 
   3   0   6      956.30      974.54     24.10 o 
   4   0   6       22.30       19.27      2.74 o 
   5   0   6      203.71      209.79     17.51 o 
   6   0   6      217.83      221.62     16.89 o 
   7   0   6       51.72       33.78     13.59 o 
   8   0   6      718.83      746.85     46.96 o 
  -8   1   6      272.47      191.96     35.84 o 
  -7   1   6       58.24       49.84      9.14 o 
  -6   1   6      282.29      275.49     12.65 o 
  -5   1   6      557.55      558.49     17.08 o 
  -4   1   6      604.59      603.61     13.33 o 
  -3   1   6      889.02      887.67     26.98 o 
  -2   1   6     1804.10     1802.62     46.34 o 
  -1   1   6        1.44        2.53      1.98 o 
   0   1   6       75.22       47.94      2.27 o 
   1   1   6     1669.99     1692.35     28.84 o 
   2   1   6       11.44       15.71      5.97 o 
   3   1   6      293.29      272.71      6.70 o 
   4   1   6     1054.11     1052.24     31.18 o 
   5   1   6       92.92       76.98     13.39 o 
   6   1   6     1180.68     1273.93     51.08 o 
   7   1   6      204.42      216.68     19.77 o 
   8   1   6       17.97       25.54     18.13 o 
  -8   2   6        9.72       -4.69     13.14 o 
  -7   2   6      231.38      228.23     21.83 o 
  -6   2   6      431.80      423.19     16.66 o 
  -5   2   6      213.28      203.05      8.61 o 
  -4   2   6      553.73      503.73     14.42 o 
  -3   2   6      101.17       95.20      3.80 o 
  -2   2   6        7.76        7.77      3.09 o 
  -1   2   6     1600.15     1538.51     29.19 o 
   0   2   6      229.66      227.22     10.92 o 
   1   2   6      283.33      280.50      8.03 o 
   2   2   6     2215.74     2208.67     56.85 o 
   3   2   6      401.79      390.75     15.24 o 
   4   2   6      858.63      867.96     39.55 o 
   5   2   6      875.49      909.09     34.07 o 
   6   2   6      447.03      455.95     30.07 o 
   7   2   6      266.92      276.41     23.07 o 
   8   2   6      735.23      789.28     51.08 o 
  -7   3   6       22.10       22.86     10.18 o 
  -6   3   6       85.80       68.20      9.32 o 
  -5   3   6      186.66      170.85     15.24 o 
  -4   3   6        5.04       10.95      4.94 o 
  -3   3   6      927.53      847.78     19.22 o 
  -2   3   6      621.07      624.97     14.45 o 
  -1   3   6       43.63       41.02      4.05 o 
   0   3   6     2000.86     2088.62     41.97 o 
   1   3   6     1347.23     1423.61     40.78 o 
   2   3   6       67.67       75.21      5.56 o 
   3   3   6     1703.70     1722.24     34.71 o 
   4   3   6     1465.81     1456.36     44.01 o 
   5   3   6       87.18       85.36      8.59 o 
   6   3   6      972.07      983.27     36.41 o 
   7   3   6      156.35      176.31     19.36 o 
  -7   4   6      136.50      124.25     18.33 o 
  -6   4   6       23.77       26.45      7.82 o 
  -5   4   6      322.09      333.27     22.86 o 
  -4   4   6      622.48      628.96     35.43 o 
  -3   4   6       69.93       56.67      5.33 o 
  -2   4   6      731.33      772.63     22.66 o 
  -1   4   6     2128.88     2226.99     41.82 o 
   0   4   6      236.70      229.14     11.33 o 
   1   4   6     1371.02     1420.51     38.56 o 
   2   4   6     2114.82     2115.84    105.25 o 
   3   4   6       25.76       15.30      3.68 o 
   4   4   6      883.48      865.35     43.46 o 
   5   4   6      290.60      298.54     15.93 o 
   6   4   6       31.10       32.76     10.92 o 
   7   4   6       15.22       12.80     13.47 o 
  -6   5   6      299.25      261.02     18.95 o 
  -5   5   6      328.77      289.85     15.48 o 
  -4   5   6       52.84       49.36      7.94 o 
  -3   5   6     1516.07     1568.91     58.62 o 
  -2   5   6      679.27      690.65     17.16 o 
  -1   5   6      332.37      331.29      9.30 o 
   0   5   6     1495.83     1516.19     36.06 o 
   1   5   6      287.71      248.07     10.96 o 
   2   5   6      544.52      505.86     19.36 o 
   3   5   6      232.42      231.29     10.71 o 
   4   5   6        2.72       -7.74      7.83 o 
   5   5   6        3.89       13.04      7.39 o 
   6   5   6      156.28      151.95     15.35 o 
   7   5   6        3.96       10.25     16.94 o 
  -6   6   6       24.56       -3.30     21.01 o 
  -5   6   6      496.89      488.13     58.50 o 
  -4   6   6      576.13      581.16     23.96 o 
  -3   6   6        0.92       -0.38     11.33 o 
  -2   6   6      614.21      632.05     24.64 o 
  -1   6   6      373.36      361.21     17.34 o 
   0   6   6      212.81      197.91      9.27 o 
   1   6   6      102.36      114.11     19.36 o 
   2   6   6       38.93       38.87     11.74 o 
   3   6   6        6.47        1.73      5.55 o 
   4   6   6      416.54      402.55     16.57 o 
   5   6   6       42.68       28.32     11.38 o 
   6   6   6       30.02       35.00     14.45 o 
  -5   7   6       42.36       31.20     17.30 o 
  -4   7   6      171.40      199.90     16.09 o 
  -3   7   6      187.79      221.12     34.81 o 
  -2   7   6       41.35       38.12     10.50 o 
  -1   7   6       31.04       51.46     20.60 o 
   0   7   6      193.24      198.01     17.00 o 
   1   7   6       26.08       10.98      6.67 o 
   2   7   6      531.74      495.01     20.19 o 
   3   7   6      157.46      179.61     15.24 o 
   4   7   6        0.14        8.35      8.98 o 
   5   7   6      315.01      328.32     40.78 o 
  -3   8   6        4.88       -1.82     28.63 o 
  -2   8   6      293.02      313.21     17.83 o 
  -1   8   6       64.43       60.54     12.08 o 
   0   8   6      291.86      322.57     26.59 o 
   1   8   6      248.59      277.73     27.26 o 
   2   8   6       63.12       53.55     26.78 o 
   3   8   6      203.02      224.36     22.93 o 
   4   8   6      108.47       75.06     18.80 o 
  -1   9   6      197.73      220.31     17.91 o 
   0   9   6      159.04      118.33     21.26 o 
   1   9   6       70.34       50.73     19.66 o 
  -2  -8   7      401.81      456.42     26.22 o 
  -1  -8   7       68.50       61.73     22.04 o 
   0  -8   7      122.86      140.46     17.60 o 
   1  -8   7      307.43      333.37     28.37 o 
   2  -8   7       30.01       20.88     26.78 o 
  -4  -7   7      291.04      310.00     44.08 o 
  -3  -7   7      190.94      150.41     15.89 o 
  -2  -7   7       30.52       50.04     12.52 o 
  -1  -7   7      267.77      288.48     36.46 o 
   0  -7   7      266.68      238.27     21.16 o 
   1  -7   7        1.24        6.88      9.46 o 
   2  -7   7      187.16      203.50     13.30 o 
   3  -7   7      238.30      214.96     15.65 o 
   4  -7   7       39.23        7.65     11.96 o 
  -5  -6   7      212.48      205.74     19.39 o 
  -4  -6   7        5.86       -6.01     12.48 o 
  -3  -6   7       88.54      110.07     25.75 o 
  -2  -6   7      561.51      538.71     21.83 o 
  -1  -6   7       38.90       28.52      6.79 o 
   0  -6   7       73.03       81.48      9.27 o 
   1  -6   7      562.25      612.21     46.34 o 
   2  -6   7      167.48      159.87      9.97 o 
   3  -6   7      335.80      358.83     15.01 o 
   4  -6   7       79.30       90.56     11.02 o 
   5  -6   7      128.51      103.45     11.77 o 
  -6  -5   7       72.61       53.32     16.19 o 
  -5  -5   7        1.85        3.58     12.36 o 
  -4  -5   7      484.72      494.40     25.54 o 
  -3  -5   7      125.95      105.16     13.18 o 
  -2  -5   7        6.08        1.62      5.24 o 
  -1  -5   7      757.61      794.17     26.78 o 
   0  -5   7      294.39      284.31     10.97 o 
   1  -5   7      181.22      175.39      8.51 o 
   2  -5   7      180.55      180.62      8.81 o 
   3  -5   7      741.35      745.64     36.87 o 
   4  -5   7      436.48      460.57     16.07 o 
   5  -5   7      885.81      926.27     33.84 o 
   6  -5   7       22.80       30.28     27.19 o 
  -6  -4   7      182.32      180.13     19.98 o 
  -5  -4   7      134.96      125.18     13.43 o 
  -4  -4   7       90.10       36.47     14.83 o 
  -3  -4   7      582.13      587.24     62.62 o 
  -2  -4   7      341.39      316.20     11.48 o 
  -1  -4   7        1.34       -2.18      8.65 o 
   0  -4   7      489.50      546.88     36.87 o 
   1  -4   7     2162.11     2216.92     89.39 o 
   2  -4   7      791.25      792.15     21.24 o 
   3  -4   7     1523.47     1610.62     40.98 o 
   4  -4   7       80.96       79.51      8.48 o 
   5  -4   7      137.21      144.59     13.18 o 
   6  -4   7      842.26      867.98     40.06 o 
   7  -4   7       37.13       18.54     19.36 o 
  -7  -3   7       65.52       78.06     16.53 o 
  -6  -3   7      126.40       93.73     12.87 o 
  -5  -3   7      228.61      256.29     14.86 o 
  -4  -3   7      339.22      325.59     16.07 o 
  -3  -3   7      213.74      183.88      7.22 o 
  -2  -3   7      884.72      878.97     18.20 o 
  -1  -3   7     3290.06     3273.00     68.29 o 
   0  -3   7      513.61      506.12     28.42 o 
   1  -3   7     1630.56     1643.11     32.15 o 
   2  -3   7     1048.24     1072.69     19.22 o 
   3  -3   7        5.31        1.87      5.03 o 
   4  -3   7     1581.53     1665.86     45.72 o 
   5  -3   7      387.66      390.81     32.54 o 
   6  -3   7       13.84        4.28     14.62 o 
   7  -3   7      317.94      301.13     22.52 o 
  -7  -2   7       29.20       76.68     15.66 o 
  -6  -2   7      311.51      325.51     18.46 o 
  -5  -2   7      487.66      471.23     15.14 o 
  -4  -2   7      730.64      712.84     16.48 o 
  -3  -2   7     2644.86     2582.46    111.22 o 
  -2  -2   7        2.38        1.44      5.15 o 
  -1  -2   7      881.23      831.39     18.90 o 
   0  -2   7     2743.97     2809.80     68.38 o 
   1  -2   7      199.25      207.82      8.03 o 
   2  -2   7     1536.05     1516.31     27.02 o 
   3  -2   7     1133.07     1069.19     67.56 o 
   4  -2   7       11.40        3.74      5.15 o 
   5  -2   7      359.52      351.80     17.30 o 
   6  -2   7      215.12      226.67     32.96 o 
   7  -2   7        0.03       13.70     12.67 o 
  -7  -1   7      476.30      489.69     37.69 o 
  -6  -1   7      226.99      244.23     13.09 o 
  -5  -1   7     1256.48     1324.36     30.51 o 
  -4  -1   7      450.29      448.15     12.53 o 
  -3  -1   7      159.25      140.88      9.27 o 
  -2  -1   7     2782.35     2767.69     63.44 o 
  -1  -1   7      855.59      806.79     15.23 o 
   0  -1   7      634.54      623.69     14.83 o 
   1  -1   7     1772.54     1761.58     26.71 o 
   2  -1   7      108.42       94.16      8.65 o 
   3  -1   7      191.17      180.97      9.68 o 
   4  -1   7      577.03      560.30     18.95 o 
   5  -1   7       37.75       37.07      6.59 o 
   6  -1   7      142.56      134.29     14.01 o 
   7  -1   7      147.03      153.24     18.95 o 
  -7   0   7      356.06      362.44     17.49 o 
  -6   0   7      762.46      778.13     25.80 o 
  -5   0   7        0.93       11.74      8.03 o 
  -4   0   7     1192.24     1225.15     26.74 o 
  -3   0   7     1066.45     1060.03     21.77 o 
  -2   0   7       89.98       78.73      3.09 o 
  -1   0   7     1404.56     1405.67     25.60 o 
   0   0   7      175.84      174.69      5.08 o 
   1   0   7        7.36        6.65      2.54 o 
   2   0   7     1083.67     1092.33     38.93 o 
   3   0   7      250.92      231.92      6.14 o 
   4   0   7       74.24       80.43      5.22 o 
   5   0   7      618.57      610.55     40.37 o 
   6   0   7      481.02      481.56     28.42 o 
   7   0   7      585.24      582.07     36.25 o 
   8   0   7       70.11       73.74     21.83 o 
  -7   1   7       49.61       30.57     12.90 o 
  -6   1   7      215.09      220.75     12.65 o 
  -5   1   7      708.88      719.86     23.89 o 
  -4   1   7        1.68       -0.34      3.80 o 
  -3   1   7      487.08      462.10     11.17 o 
  -2   1   7      233.46      222.97      6.99 o 
  -1   1   7      151.81      165.02      5.93 o 
   0   1   7     1236.77     1254.33     19.82 o 
   1   1   7      733.58      723.96     13.15 o 
   2   1   7       27.24       22.69      6.80 o 
   3   1   7     1358.81     1366.94     32.93 o 
   4   1   7     1087.62     1072.41     26.50 o 
   5   1   7      629.74      641.88     24.62 o 
   6   1   7        7.09        7.83     11.12 o 
   7   1   7       23.44        5.36     15.24 o 
  -7   2   7      285.90      261.01     17.76 o 
  -6   2   7        3.17        4.94     11.53 o 
  -5   2   7       52.54       39.30      6.51 o 
  -4   2   7      266.97      251.07      9.85 o 
  -3   2   7      494.49      512.71     14.02 o 
  -2   2   7      722.81      707.55     40.99 o 
  -1   2   7     1139.86     1096.06     26.86 o 
   0   2   7      465.17      451.57     15.86 o 
   1   2   7     1499.02     1575.78     24.45 o 
   2   2   7     1128.80     1157.90     20.58 o 
   3   2   7      249.06      251.06      8.01 o 
   4   2   7      118.48      112.22      6.24 o 
   5   2   7      190.01      200.15     13.82 o 
   6   2   7      157.62      144.58     11.95 o 
   7   2   7        3.41       15.24     15.65 o 
  -7   3   7        4.99       -0.28     12.61 o 
  -6   3   7      190.39      171.79     12.56 o 
  -5   3   7      535.60      525.99     22.24 o 
  -4   3   7      154.30      132.42      7.97 o 
  -3   3   7      874.47      899.78     23.84 o 
  -2   3   7      700.56      710.53     19.09 o 
  -1   3   7      641.58      666.86     16.03 o 
   0   3   7      424.93      447.58     11.81 o 
   1   3   7        7.81       11.29      2.58 o 
   2   3   7      377.43      368.81     11.44 o 
   3   3   7      244.66      230.40      8.98 o 
   4   3   7       89.48       83.47      7.82 o 
   5   3   7       27.83       32.34      9.89 o 
   6   3   7       12.79        8.65     12.36 o 
   7   3   7      129.73      137.59     20.19 o 
  -7   4   7      324.03      267.00     19.00 o 
  -6   4   7        2.74        5.12      8.90 o 
  -5   4   7      337.97      336.74     15.43 o 
  -4   4   7      406.12      402.26     18.71 o 
  -3   4   7       70.28       66.49      8.24 o 
  -2   4   7       33.67       27.26      5.77 o 
  -1   4   7       67.67       71.37      5.84 o 
   0   4   7      329.56      336.62     10.04 o 
   1   4   7       81.19       82.12      4.51 o 
   2   4   7       39.04       42.84      6.59 o 
   3   4   7       93.70       82.76      9.47 o 
   4   4   7        7.86        1.17      6.55 o 
   5   4   7      210.98      211.20     13.19 o 
   6   4   7        1.75       10.63      8.61 o 
   7   4   7      101.60      123.99     21.42 o 
  -6   5   7       94.52       84.41     13.97 o 
  -5   5   7        1.36        4.34      8.51 o 
  -4   5   7       11.06       18.25      8.86 o 
  -3   5   7       45.16       36.44      7.47 o 
  -2   5   7      117.09      113.60      8.16 o 
  -1   5   7        6.22       -3.44      6.59 o 
   0   5   7       41.89       50.72     19.57 o 
   1   5   7      138.42      115.89      8.24 o 
   2   5   7       20.90       15.91      4.83 o 
   3   5   7      407.13      418.94     18.13 o 
   4   5   7       66.54       56.29      7.85 o 
   5   5   7      256.12      241.61     16.71 o 
   6   5   7      321.09      301.66     24.80 o 
  -5   6   7        5.69       -2.41     10.65 o 
  -4   6   7       26.05       36.23      9.73 o 
  -3   6   7        7.41       12.91      8.44 o 
  -2   6   7       67.62       74.53     11.74 o 
  -1   6   7      155.85      142.66     16.68 o 
   0   6   7        6.12        3.92      6.45 o 
   1   6   7      607.49      566.15     35.09 o 
   2   6   7      337.29      299.98     16.13 o 
   3   6   7      239.16      189.49     14.01 o 
   4   6   7      489.53      456.52     29.45 o 
   5   6   7      113.56      149.73     17.07 o 
  -4   7   7       63.21       68.78     15.45 o 
  -3   7   7      159.62      172.67     13.71 o 
  -2   7   7       20.22       21.64     17.92 o 
  -1   7   7      547.06      582.30     23.79 o 
   0   7   7      594.07      625.56     25.82 o 
   1   7   7       60.32       68.79     23.07 o 
   2   7   7      348.43      325.02     35.43 o 
   3   7   7      333.80      342.30     29.68 o 
   4   7   7       23.38       41.84     15.01 o 
  -3   8   7      267.10      227.35     23.07 o 
  -2   8   7      457.79      415.35     33.73 o 
  -1   8   7        2.16        4.39     16.12 o 
   0   8   7       97.29       94.00     12.23 o 
   1   8   7      408.98      389.28     45.31 o 
   2   8   7        2.40       11.72     16.43 o 
   3   8   7       44.46       38.40     18.34 o 
  -3  -7   8      256.18      268.65     31.51 o 
  -2  -7   8       19.19        3.66     14.82 o 
  -1  -7   8      280.79      321.43     19.95 o 
   0  -7   8      326.42      359.38     23.81 o 
   1  -7   8       26.24       19.53     10.28 o 
   2  -7   8      323.07      368.55     40.16 o 
   3  -7   8       61.81       60.97     41.40 o 
  -4  -6   8       18.87        0.69     14.02 o 
  -3  -6   8      212.42      254.35     17.31 o 
  -2  -6   8      404.46      496.81     24.05 o 
  -1  -6   8        0.42       -9.12     11.13 o 
   0  -6   8      331.40      355.27     24.51 o 
   1  -6   8      283.94      296.21     19.98 o 
   2  -6   8       33.32       28.15      9.17 o 
   3  -6   8      247.94      244.80     17.51 o 
   4  -6   8      185.86      187.82     15.00 o 
  -5  -5   8      100.78      123.80     16.89 o 
  -4  -5   8      266.14      297.89     19.70 o 
  -3  -5   8       60.63       62.86     11.20 o 
  -2  -5   8      283.29      313.67     14.26 o 
  -1  -5   8      557.55      580.45     64.06 o 
   0  -5   8        1.98       -4.86      6.30 o 
   1  -5   8      217.12      209.21     11.05 o 
   2  -5   8      919.62      943.40     33.64 o 
   3  -5   8        2.27       11.96      7.26 o 
   4  -5   8      435.24      459.09     18.69 o 
   5  -5   8       70.07       57.32     16.27 o 
  -6  -4   8      107.42      110.81     17.14 o 
  -5  -4   8      164.50      165.19     16.03 o 
  -4  -4   8      167.36      153.07     13.14 o 
  -3  -4   8      533.38      520.91     18.48 o 
  -2  -4   8      113.80      105.90      9.89 o 
  -1  -4   8       67.19       76.91     14.01 o 
   0  -4   8     2003.59     2068.72    146.03 o 
   1  -4   8        7.62       11.51      5.63 o 
   2  -4   8      202.47      190.68      8.61 o 
   3  -4   8       87.49      103.91      7.68 o 
   4  -4   8      389.98      404.32     14.65 o 
   5  -4   8        5.89       -0.11      7.89 o 
   6  -4   8       64.95       68.57     15.57 o 
  -6  -3   8       46.80       23.85     12.38 o 
  -5  -3   8      260.49      318.53     17.58 o 
  -4  -3   8      492.71      462.55     16.28 o 
  -3  -3   8        1.42        7.11      5.03 o 
  -2  -3   8     1907.22     1934.84     38.55 o 
  -1  -3   8       11.00       11.12      4.75 o 
   0  -3   8       30.82       29.39      4.45 o 
   1  -3   8       35.56       25.33      4.74 o 
   2  -3   8      912.22      893.42     39.96 o 
   3  -3   8       87.00       82.18     14.21 o 
   4  -3   8       52.65       39.40      7.47 o 
   5  -3   8      636.70      632.81     24.80 o 
   6  -3   8        0.57        3.78     19.16 o 
  -7  -2   8       59.03       74.97     28.84 o 
  -6  -2   8      591.28      594.35     28.57 o 
  -5  -2   8        2.83        6.15      6.67 o 
  -4  -2   8      639.65      660.06     18.20 o 
  -3  -2   8       17.42       12.29      4.94 o 
  -2  -2   8      607.60      613.46     15.47 o 
  -1  -2   8        9.84       14.50      4.45 o 
   0  -2   8      919.20      931.18     21.01 o 
   1  -2   8      258.57      245.24      8.44 o 
   2  -2   8       19.74       18.32      7.62 o 
   3  -2   8      958.05      919.39     23.28 o 
   4  -2   8        0.09       -0.41      7.41 o 
   5  -2   8      232.81      232.75     14.42 o 
   6  -2   8       86.41       87.10     16.07 o 
   7  -2   8        0.00       21.99     25.75 o 
  -7  -1   8        2.26       15.65     26.36 o 
  -6  -1   8       14.70       14.31      8.51 o 
  -5  -1   8       52.63       48.53      8.03 o 
  -4  -1   8      850.38      876.91     47.99 o 
  -3  -1   8       41.92       40.84      6.09 o 
  -2  -1   8      429.92      411.44     10.97 o 
  -1  -1   8      404.65      385.81     19.77 o 
   0  -1   8        4.23        0.95      3.01 o 
   1  -1   8     1151.68     1192.92     37.49 o 
   2  -1   8       45.65       41.45      5.56 o 
   3  -1   8      288.26      281.10      9.27 o 
   4  -1   8      395.78      394.11     28.22 o 
   5  -1   8       26.58       22.66     11.53 o 
   6  -1   8      171.91      164.78     18.54 o 
   7  -1   8      179.64      131.82     20.60 o 
  -7   0   8       69.84       69.83     14.31 o 
  -6   0   8      418.43      418.92     20.57 o 
  -5   0   8       55.69       49.69     14.21 o 
  -4   0   8      114.49      124.01     15.24 o 
  -3   0   8      431.89      426.26      9.98 o 
  -2   0   8        2.72       -0.41      3.91 o 
  -1   0   8      996.74     1029.45     18.13 o 
   0   0   8      339.93      364.90      9.11 o 
   1   0   8      183.57      184.17      5.53 o 
   2   0   8      721.99      713.15     36.04 o 
   3   0   8      282.45      271.62     25.54 o 
   4   0   8       47.28       39.01      8.65 o 
   5   0   8      556.94      577.54     27.19 o 
   6   0   8       49.54       78.68     16.89 o 
   7   0   8        3.95       -3.30     15.24 o 
  -7   1   8       42.08       22.63     24.72 o 
  -6   1   8       19.80       23.31     11.12 o 
  -5   1   8      306.97      300.84     20.19 o 
  -4   1   8       18.00       18.93      5.51 o 
  -3   1   8      509.84      508.08     15.32 o 
  -2   1   8      734.64      752.86     26.16 o 
  -1   1   8       15.26       10.30      3.75 o 
   0   1   8      531.81      527.14      9.53 o 
   1   1   8      857.22      870.14     20.23 o 
   2   1   8       13.68       10.35      4.12 o 
   3   1   8      727.27      679.82     29.66 o 
   4   1   8       93.53       78.50      7.41 o 
   5   1   8      113.15       80.81      8.77 o 
   6   1   8      101.94      102.16     16.07 o 
   7   1   8      361.72      413.18     32.96 o 
  -7   2   8      145.12      136.78     31.51 o 
  -6   2   8       66.84       53.87     10.67 o 
  -5   2   8      138.45      128.60     10.02 o 
  -4   2   8      735.29      757.45     21.32 o 
  -3   2   8       42.14       43.16      9.68 o 
  -2   2   8      115.25      106.09     10.71 o 
  -1   2   8     1187.72     1225.57     27.23 o 
   0   2   8      133.67      118.85      6.55 o 
   1   2   8      308.22      345.55     12.15 o 
   2   2   8      131.80      137.09      5.93 o 
   3   2   8      852.72      849.63     27.55 o 
   4   2   8      353.64      364.25     17.91 o 
   5   2   8      757.45      778.71     29.30 o 
   6   2   8       75.59       60.97     15.24 o 
   7   2   8      160.22      152.42     22.66 o 
  -6   3   8      377.26      365.82     25.75 o 
  -5   3   8      112.49      106.95     10.18 o 
  -4   3   8        1.22        7.64      7.00 o 
  -3   3   8      791.73      842.10     24.80 o 
  -2   3   8      165.09      169.32     12.56 o 
  -1   3   8        3.11        6.34      4.85 o 
   0   3   8      224.21      239.93     18.74 o 
   1   3   8     1808.57     1906.60     40.01 o 
   2   3   8      750.10      768.32     18.00 o 
   3   3   8      961.26     1012.37     27.89 o 
   4   3   8        5.79       -0.66      5.00 o 
   5   3   8      188.89      161.07     23.07 o 
   6   3   8      485.05      436.99     27.71 o 
   7   3   8       20.32       16.07     19.36 o 
  -6   4   8       35.08       42.07     25.13 o 
  -5   4   8      239.74      233.84     13.80 o 
  -4   4   8      109.43       94.79      9.90 o 
  -3   4   8      120.66      109.05     10.09 o 
  -2   4   8      334.21      334.63     12.85 o 
  -1   4   8     1746.14     1866.84     49.28 o 
   0   4   8      676.66      681.08     19.12 o 
   1   4   8      751.92      793.36     24.51 o 
   2   4   8      176.91      167.97      7.21 o 
   3   4   8       79.86       88.89      8.86 o 
   4   4   8      990.45      932.59     68.59 o 
   5   4   8       48.76       79.50     22.24 o 
   6   4   8       18.07       11.95     22.24 o 
  -5   5   8      210.22      167.34     13.71 o 
  -4   5   8      333.86      329.21     21.01 o 
  -3   5   8     1029.06     1070.55     39.17 o 
  -2   5   8      188.35      167.34     27.19 o 
  -1   5   8      374.97      395.17     14.55 o 
   0   5   8      734.30      761.11     22.86 o 
   1   5   8        1.41       -0.03      5.71 o 
   2   5   8      936.37      974.64     25.63 o 
   3   5   8      352.80      337.83     18.80 o 
   4   5   8        6.77       20.27     11.05 o 
   5   5   8      322.00      308.96     35.02 o 
  -5   6   8      431.74      428.53     22.45 o 
  -4   6   8        2.30       13.61     10.50 o 
  -3   6   8       97.70       86.07     13.39 o 
  -2   6   8      864.44      893.62     35.85 o 
  -1   6   8      108.62      105.20      9.50 o 
   0   6   8      392.57      403.36     19.97 o 
   1   6   8      540.03      543.40     19.43 o 
   2   6   8       67.50       73.60      9.11 o 
   3   6   8      162.72      155.24     13.95 o 
   4   6   8      115.66       99.64     14.64 o 
  -3   7   8      192.82      154.52     23.89 o 
  -2   7   8       61.63       49.66     19.16 o 
  -1   7   8      334.38      333.44     48.40 o 
   0   7   8       79.32       52.19     17.51 o 
   1   7   8       20.89       21.67     16.89 o 
   2   7   8       85.01       75.34     17.10 o 
   3   7   8       22.73        1.29     13.09 o 
   4   7   8        8.31       -8.41     16.15 o 
  -1   8   8        3.05       -3.79     14.41 o 
   0   8   8       41.63       37.36     12.59 o 
   1   8   8       41.32       33.19     17.30 o 
  -1  -7   9      488.86      631.14     32.16 o 
   0  -7   9       98.93      112.21     20.46 o 
   1  -7   9      216.39      179.32     23.87 o 
  -3  -6   9      436.79      560.98     29.34 o 
  -2  -6   9      108.14       74.21     13.75 o 
  -1  -6   9       86.81       91.64     13.98 o 
   0  -6   9      168.87      147.21     14.83 o 
   1  -6   9      176.19      159.89     13.86 o 
   2  -6   9       48.08       44.70     15.65 o 
   3  -6   9      194.22      153.15     13.26 o 
  -4  -5   9      123.06      104.27     14.54 o 
  -3  -5   9        2.14        8.29     21.83 o 
  -2  -5   9      175.85      171.88     14.53 o 
  -1  -5   9      328.32      370.15     39.75 o 
   0  -5   9        9.34       -6.42      7.46 o 
   1  -5   9      173.05      194.48     12.08 o 
   2  -5   9      339.02      371.66     52.93 o 
   3  -5   9       44.07       53.81     10.11 o 
   4  -5   9      129.47      121.21     13.34 o 
   5  -5   9      139.92      166.64     30.90 o 
  -5  -4   9       25.85       33.07     24.72 o 
  -4  -4   9       55.87       37.12     10.67 o 
  -3  -4   9      291.68      307.72     19.57 o 
  -2  -4   9      242.41      230.27     20.19 o 
  -1  -4   9       92.66      108.54     10.97 o 
   0  -4   9      421.81      457.23     31.93 o 
   1  -4   9      165.64      178.32     14.62 o 
   2  -4   9       64.86       80.84      8.11 o 
   3  -4   9      302.17      319.23     47.37 o 
   4  -4   9        2.67       -3.61      8.50 o 
   5  -4   9       39.05       36.68     12.06 o 
  -6  -3   9        1.93       -7.00     25.95 o 
  -5  -3   9      147.03      169.86     21.21 o 
  -4  -3   9      434.75      451.61     24.72 o 
  -3  -3   9       27.63       29.31      5.63 o 
  -2  -3   9      159.00      176.06      8.08 o 
  -1  -3   9      357.44      381.48     12.41 o 
   0  -3   9        7.64       -0.60      4.87 o 
   1  -3   9      552.18      567.13     23.89 o 
   2  -3   9       10.11        3.34      8.44 o 
   3  -3   9       71.90       74.78      7.56 o 
   4  -3   9      329.73      331.36     15.78 o 
   5  -3   9       20.42        8.00     11.85 o 
   6  -3   9       94.01      102.16     21.42 o 
  -6  -2   9      247.42      238.93     33.37 o 
  -5  -2   9        3.30        9.40     10.71 o 
  -4  -2   9        8.23       17.18      6.61 o 
  -3  -2   9      575.28      586.12     15.47 o 
  -2  -2   9        0.75       -0.65      4.72 o 
  -1  -2   9      753.47      739.24     16.78 o 
   0  -2   9       76.92       78.54      5.93 o 
   1  -2   9       40.83       36.49     10.92 o 
   2  -2   9      739.03      730.90     19.29 o 
   3  -2   9       16.76       15.49      4.94 o 
   4  -2   9        3.65       -0.82      7.83 o 
   5  -2   9       71.69       85.92     15.86 o 
   6  -2   9      421.97      445.12     26.37 o 
  -6  -1   9       11.82       -0.13     16.48 o 
  -5  -1   9      667.72      701.97     28.44 o 
  -4  -1   9        4.87        2.72      5.77 o 
  -3  -1   9      602.11      620.18     16.00 o 
  -2  -1   9      209.46      229.12     14.21 o 
  -1  -1   9        5.73        1.68      3.55 o 
   0  -1   9      715.71      770.38     33.16 o 
   1  -1   9      175.75      211.10      8.51 o 
   2  -1   9      211.76      189.88      8.00 o 
   3  -1   9      146.52      142.57     17.10 o 
   4  -1   9     1000.30     1064.04     48.61 o 
   5  -1   9       10.77        3.30     13.18 o 
   6  -1   9       44.50       61.38     15.24 o 
  -6   0   9        7.53      -12.57     12.57 o 
  -5   0   9      231.09      228.94     24.10 o 
  -4   0   9      263.44      281.08     17.64 o 
  -3   0   9      141.95      139.04     17.10 o 
  -2   0   9      220.67      212.23     10.71 o 
  -1   0   9      343.99      370.60      9.58 o 
   0   0   9      902.80      904.66     17.14 o 
   1   0   9       48.04       49.68      4.61 o 
   2   0   9     1215.47     1248.40     33.31 o 
   3   0   9      219.45      210.12      8.31 o 
   4   0   9        6.28       13.86      5.93 o 
   5   0   9      440.67      439.54     38.72 o 
   6   0   9      134.82      149.53     20.19 o 
   7   0   9       24.85       12.77     21.01 o 
  -6   1   9      165.40      153.49     15.28 o 
  -5   1   9      230.83      217.09     23.69 o 
  -4   1   9        0.32        1.79      7.37 o 
  -3   1   9      247.18      245.34     10.18 o 
  -2   1   9     1118.98     1117.15     36.66 o 
  -1   1   9       12.79       12.77      8.03 o 
   0   1   9      806.18      843.20     15.14 o 
   1   1   9      621.98      653.19     15.61 o 
   2   1   9       10.86       10.39      4.25 o 
   3   1   9      456.38      449.84     23.07 o 
   4   1   9      432.11      397.62     16.21 o 
   5   1   9        1.28       10.71     18.95 o 
   6   1   9      415.76      392.17     29.25 o 
   7   1   9       95.96       92.69     30.07 o 
  -6   2   9       59.49       45.04     23.89 o 
  -5   2   9       60.30       37.80     10.20 o 
  -4   2   9      617.75      612.06     21.15 o 
  -3   2   9      137.16      124.79     19.77 o 
  -2   2   9      266.48      278.70     10.69 o 
  -1   2   9      655.09      683.81     19.41 o 
   0   2   9       94.66       61.27      5.84 o 
   1   2   9      185.97      201.60     10.71 o 
   2   2   9     1135.63     1178.80     33.40 o 
   3   2   9       16.48       18.78      9.27 o 
   4   2   9      797.04      718.61     30.07 o 
   5   2   9      231.64      198.47     13.06 o 
   6   2   9       18.65       19.77     16.07 o 
  -6   3   9      157.46      144.86     17.64 o 
  -5   3   9      178.21      153.70     18.95 o 
  -4   3   9       37.11       30.39      7.68 o 
  -3   3   9      306.42      338.87     14.94 o 
  -2   3   9      281.16      290.99     11.98 o 
  -1   3   9       16.05        9.32      9.06 o 
   0   3   9     1884.15     1973.51     47.74 o 
   1   3   9       48.13       58.35     18.74 o 
   2   3   9      682.02      707.08     23.72 o 
   3   3   9      367.10      377.05     15.24 o 
   4   3   9       28.66       18.48      6.92 o 
   5   3   9      197.73      178.43     28.22 o 
   6   3   9       58.74      100.51     29.25 o 
  -5   4   9       60.11       35.65     10.05 o 
  -4   4   9      435.16      411.33     17.52 o 
  -3   4   9        2.06        2.79      7.21 o 
  -2   4   9     1711.22     1760.65     55.47 o 
  -1   4   9       41.95       44.31      8.09 o 
   0   4   9      152.74      147.01     11.74 o 
   1   4   9      389.39      398.84     14.23 o 
   2   4   9      241.23      217.74     11.13 o 
   3   4   9       87.69       89.70      7.57 o 
   4   4   9       88.42       97.47     12.52 o 
   5   4   9      290.09      269.02     18.54 o 
   6   4   9       41.12       29.84     12.93 o 
  -5   5   9        3.66       13.00     13.31 o 
  -4   5   9      810.73      782.27     36.26 o 
  -3   5   9       23.78       40.91      9.89 o 
  -2   5   9       13.82       13.43     17.10 o 
  -1   5   9      255.32      272.66     14.78 o 
   0   5   9      364.60      363.05     14.65 o 
   1   5   9        2.61       -2.94      6.24 o 
   2   5   9       59.16       45.82      6.80 o 
   3   5   9      478.08      510.25     28.01 o 
   4   5   9       29.16       31.64      9.28 o 
   5   5   9      139.44      136.70     20.39 o 
  -4   6   9      140.67      102.01     13.14 o 
  -3   6   9      102.29       86.03     23.27 o 
  -2   6   9      221.93      234.86     14.32 o 
  -1   6   9       27.70       26.17      8.43 o 
   0   6   9       19.57       22.82     29.04 o 
   1   6   9      488.59      500.24     19.91 o 
   2   6   9        1.87        6.34      8.80 o 
   3   6   9      117.90      144.81     13.31 o 
   4   6   9      147.98      123.25     27.39 o 
  -2   7   9        1.55       -4.79     12.36 o 
  -1   7   9      336.76      322.27     24.59 o 
   0   7   9       27.87       24.96      9.79 o 
   1   7   9       65.57       69.98     16.27 o 
   2   7   9      293.00      315.48     21.26 o 
   3   7   9       20.71        9.44     11.93 o 
  -2  -6  10       80.36       71.37     16.15 o 
  -1  -6  10       45.37       12.16     14.42 o 
   0  -6  10      477.51      539.89     50.87 o 
   1  -6  10      216.99      213.92     16.30 o 
   2  -6  10       11.70       -2.87     11.65 o 
  -3  -5  10      158.15      175.45     17.37 o 
  -2  -5  10      384.86      435.27     34.81 o 
  -1  -5  10      296.35      323.57     16.89 o 
   0  -5  10       38.20       38.49     10.25 o 
   1  -5  10      125.76      110.02     11.60 o 
   2  -5  10      428.47      452.23     49.84 o 
   3  -5  10        0.99       -8.19     13.39 o 
   4  -5  10      168.33      211.33     19.36 o 
  -4  -4  10      111.60      127.18     27.60 o 
  -3  -4  10      248.42      294.28     18.36 o 
  -2  -4  10      200.37      202.30     40.99 o 
  -1  -4  10       68.81       65.85     10.50 o 
   0  -4  10      577.34      660.10     67.56 o 
   1  -4  10       46.56       51.76     10.28 o 
   2  -4  10      153.32      175.72     53.14 o 
   3  -4  10      389.76      406.13     26.78 o 
   4  -4  10       55.78       32.00     10.45 o 
  -5  -3  10      135.88      141.71     26.78 o 
  -4  -3  10      232.48      249.08     17.02 o 
  -3  -3  10        5.30       12.38      6.78 o 
  -2  -3  10      502.76      541.24     22.24 o 
  -1  -3  10      243.92      253.54      9.60 o 
   0  -3  10       64.60       63.67      7.23 o 
   1  -3  10      811.86      831.40     24.46 o 
   2  -3  10      384.73      388.80     26.16 o 
   3  -3  10      354.15      346.95     17.71 o 
   4  -3  10      508.61      523.85     23.94 o 
   5  -3  10       61.23       51.25     13.43 o 
  -5  -2  10       27.97        9.53     13.35 o 
  -4  -2  10      336.37      347.41     17.02 o 
  -3  -2  10      510.95      511.97     26.16 o 
  -2  -2  10        0.30        7.00      5.77 o 
  -1  -2  10      856.59      920.57     25.75 o 
   0  -2  10      934.53      955.38     26.23 o 
   1  -2  10      127.37      105.76      7.26 o 
   2  -2  10      470.73      501.02     37.07 o 
   3  -2  10      466.76      470.55     38.31 o 
   4  -2  10        7.08       -4.93      8.11 o 
   5  -2  10      595.68      548.99     29.68 o 
   6  -2  10       86.53       33.40     19.98 o 
  -6  -1  10      195.43      209.99     60.97 o 
  -5  -1  10      475.50      446.68     34.81 o 
  -4  -1  10       46.15       33.01     10.27 o 
  -3  -1  10      398.81      434.36     20.19 o 
  -2  -1  10     1057.91     1101.58     30.39 o 
  -1  -1  10        4.43        8.22      4.46 o 
   0  -1  10      154.39      169.80     12.77 o 
   1  -1  10     1160.95     1194.39     37.49 o 
   2  -1  10      102.30       86.29      6.36 o 
   3  -1  10      791.38      719.79     22.71 o 
   4  -1  10      160.04      194.85     26.78 o 
   5  -1  10        0.29      -14.42     14.42 o 
   6  -1  10      153.54      148.30     22.24 o 
  -6   0  10      114.63       90.38     27.39 o 
  -5   0  10       46.26       60.32     12.10 o 
  -4   0  10      610.98      609.34     25.57 o 
  -3   0  10      147.30      149.90     21.42 o 
  -2   0  10        1.70        3.11      8.65 o 
  -1   0  10     1404.53     1437.64     39.55 o 
   0   0  10      190.90      198.89      8.38 o 
   1   0  10      572.12      552.96     26.98 o 
   2   0  10      247.96      258.48      9.70 o 
   3   0  10       67.39       54.99     15.65 o 
   4   0  10      336.93      310.06     17.02 o 
   5   0  10      179.34      147.89     25.95 o 
   6   0  10       38.54       34.19     19.36 o 
  -6   1  10      186.79      223.21     19.43 o 
  -5   1  10      218.73      198.83     17.60 o 
  -4   1  10       47.40       33.60     10.09 o 
  -3   1  10      970.72     1010.96     44.49 o 
  -2   1  10      201.89      236.82     22.45 o 
  -1   1  10      188.56      160.00      9.31 o 
   0   1  10      347.64      391.65     14.05 o 
   1   1  10      275.31      296.89     23.89 o 
   2   1  10      389.59      371.86     26.16 o 
   3   1  10      290.64      299.27     11.14 o 
   4   1  10        5.80        1.28      6.84 o 
   5   1  10       28.59       23.89     22.24 o 
   6   1  10      153.07      112.46     20.19 o 
  -5   2  10      423.79      383.40     21.21 o 
  -4   2  10      152.28      140.49     26.98 o 
  -3   2  10       15.47       11.46     21.21 o 
  -2   2  10      346.02      366.63     16.16 o 
  -1   2  10      386.13      422.78     25.75 o 
   0   2  10      160.45      121.74      7.42 o 
   1   2  10      298.44      311.53     29.25 o 
   2   2  10      150.25      165.65     12.77 o 
   3   2  10        1.66        6.67      5.74 o 
   4   2  10      257.64      231.43     12.77 o 
   5   2  10      127.74      103.09     10.62 o 
   6   2  10        1.31       -8.65     30.48 o 
  -5   3  10        5.15       11.07     17.71 o 
  -4   3  10      188.55      163.53     14.29 o 
  -3   3  10      303.53      326.79     22.86 o 
  -2   3  10        2.59       -2.84      6.40 o 
  -1   3  10      198.55      204.84      9.90 o 
   0   3  10      305.61      352.97     15.70 o 
   1   3  10       32.74       31.97      6.22 o 
   2   3  10      128.41      129.90      7.85 o 
   3   3  10      346.12      344.01     45.11 o 
   4   3  10       46.67       37.21     28.63 o 
   5   3  10       90.83       91.03     16.68 o 
  -5   4  10      174.59      159.86     27.81 o 
  -4   4  10       57.55       36.74     10.39 o 
  -3   4  10       80.91       57.59     10.09 o 
  -2   4  10      174.76      195.06     15.41 o 
  -1   4  10      187.81      199.04     10.67 o 
   0   4  10        2.40       -0.95      6.62 o 
   1   4  10      535.07      580.44     19.39 o 
   2   4  10      244.84      229.38     19.98 o 
   3   4  10       47.05       37.31     12.36 o 
   4   4  10      650.25      704.08     32.62 o 
   5   4  10        6.88        9.07     21.63 o 
  -4   5  10       14.32       -7.46     14.62 o 
  -3   5  10      357.61      391.27     42.84 o 
  -2   5  10       42.51       35.29      9.42 o 
  -1   5  10      458.27      429.12     18.52 o 
   0   5  10      410.76      435.16     17.75 o 
   1   5  10        1.04       -2.49      7.56 o 
   2   5  10      714.25      768.62     31.31 o 
   3   5  10       35.78       30.80     11.21 o 
   4   5  10        3.41       -7.95     10.20 o 
  -3   6  10      203.19      158.86     22.45 o 
  -2   6  10      367.77      373.59     19.59 o 
  -1   6  10       29.40       28.11     11.74 o 
   0   6  10      399.41      395.79     31.93 o 
   1   6  10       68.89       72.89     11.98 o 
   2   6  10       91.36       62.97     15.19 o 
   3   6  10       39.60       41.41     10.54 o 
  -2  -5  11      126.42      156.00     26.98 o 
  -1  -5  11      163.92      149.01     17.16 o 
   0  -5  11        0.01        4.12     10.32 o 
   1  -5  11      260.20      282.30     21.63 o 
   2  -5  11       94.20       85.72     23.07 o 
  -3  -4  11      224.12      294.54     35.43 o 
  -2  -4  11       12.62      -11.53     11.53 o 
  -1  -4  11      276.46      293.10     15.42 o 
   0  -4  11      156.16      150.32     11.17 o 
   1  -4  11        1.21        5.85     14.01 o 
   2  -4  11      118.46      124.51     14.62 o 
   3  -4  11      237.88      210.65     42.02 o 
  -4  -3  11       27.66       -0.28     21.21 o 
  -3  -3  11      130.89      114.58     16.27 o 
  -2  -3  11      168.83      162.96     12.19 o 
  -1  -3  11      120.52      109.50      9.68 o 
   0  -3  11       68.69       58.53      8.02 o 
   1  -3  11      517.77      542.14     18.58 o 
   2  -3  11       82.28       89.39     11.35 o 
   3  -3  11      118.19      126.91     12.63 o 
   4  -3  11      260.38      253.70     21.08 o 
  -4  -2  11      111.55      111.73     14.42 o 
  -3  -2  11      303.21      310.61     17.02 o 
  -2  -2  11        5.98        2.97      7.80 o 
  -1  -2  11      527.61      574.72     20.53 o 
   0  -2  11      189.28      192.51      9.79 o 
   1  -2  11       18.87       11.01      7.21 o 
   2  -2  11      377.68      375.99     20.19 o 
   3  -2  11      125.10       93.74     12.97 o 
   4  -2  11       55.93       64.84     13.54 o 
   5  -2  11      148.20      158.19     23.48 o 
  -5  -1  11      276.64      273.20     21.88 o 
  -4  -1  11       13.38       -2.87     10.15 o 
  -3  -1  11      268.38      284.04     24.72 o 
  -2  -1  11      245.53      255.20     25.95 o 
  -1  -1  11       28.74       21.78      6.92 o 
   0  -1  11      407.94      413.69     15.77 o 
   1  -1  11      329.25      321.42     12.77 o 
   2  -1  11       22.59       10.24      5.55 o 
   3  -1  11      153.28      137.59     15.24 o 
   4  -1  11      182.52      163.95     29.66 o 
   5  -1  11        2.27       -8.65     17.71 o 
  -5   0  11       63.53       39.75     15.04 o 
  -4   0  11      205.49      198.82     21.63 o 
  -3   0  11      157.27      121.24     13.18 o 
  -2   0  11      311.48      310.44     13.46 o 
  -1   0  11      364.34      399.12     15.14 o 
   0   0  11        6.19       16.73      6.53 o 
   1   0  11       35.24       34.91      8.86 o 
   2   0  11      531.46      548.02     21.63 o 
   3   0  11      109.49       99.25      8.68 o 
   4   0  11      172.45      130.59     23.48 o 
   5   0  11      317.34      228.22     38.31 o 
  -5   1  11      203.09      196.56     20.52 o 
  -4   1  11      140.25      116.53     42.64 o 
  -3   1  11      169.77      180.45     21.21 o 
  -2   1  11      117.05      131.75     15.86 o 
  -1   1  11       20.67        5.86      6.99 o 
   0   1  11      778.94      831.17     25.62 o 
   1   1  11      334.18      333.34     17.51 o 
   2   1  11       42.60       46.49      7.39 o 
   3   1  11      452.15      411.92     21.32 o 
   4   1  11      222.01      192.52     13.25 o 
   5   1  11       28.85        2.88     26.36 o 
  -5   2  11       20.41       17.81     15.21 o 
  -4   2  11      251.70      250.17     19.16 o 
  -3   2  11      143.26      116.78     12.41 o 
  -2   2  11      565.95      549.72     24.02 o 
  -1   2  11      440.41      453.44     37.49 o 
   0   2  11       27.23       22.75      6.10 o 
   1   2  11      395.51      362.41     14.13 o 
   2   2  11      548.07      576.24     33.99 o 
   3   2  11        0.17       13.31     11.33 o 
   4   2  11      187.85      177.87     16.17 o 
   5   2  11      191.93      125.64     32.13 o 
  -4   3  11      175.63      109.36     21.11 o 
  -3   3  11      328.60      317.51     17.59 o 
  -2   3  11      194.10      181.28     13.40 o 
  -1   3  11      183.44      157.47     15.24 o 
   0   3  11      564.99      586.93     18.03 o 
   1   3  11       50.38       37.97      7.21 o 
   2   3  11       52.49       53.11      9.02 o 
   3   3  11      364.60      361.26     22.86 o 
   4   3  11      166.56      124.87     14.41 o 
  -4   4  11      222.69      181.01     18.40 o 
  -3   4  11       21.36       25.54     13.71 o 
  -2   4  11      282.25      270.79     25.95 o 
  -1   4  11      197.82      210.94     31.51 o 
   0   4  11        3.92        4.83      7.68 o 
   1   4  11      402.74      436.69     18.16 o 
   2   4  11      418.59      472.97     26.00 o 
   3   4  11       27.84       43.22     10.94 o 
   4   4  11      304.04      299.33     21.63 o 
  -3   5  11      256.12      228.74     26.98 o 
  -2   5  11       56.66       54.52     10.73 o 
  -1   5  11      231.34      225.13     28.63 o 
   0   5  11      481.14      508.57     21.96 o 
   1   5  11        0.11      -10.50     10.50 o 
   2   5  11      144.19      123.60     28.22 o 
   3   5  11      229.19      187.36     23.48 o 
   0   6  11       15.03       10.40     18.13 o 
   1   6  11      321.55      305.59     18.31 o 
  -1  -4  12      279.12      293.30     22.04 o 
   0  -4  12      166.56      137.02     13.54 o 
   1  -4  12        4.63        4.53     18.54 o 
  -2  -3  12      239.84      236.58     15.66 o 
  -1  -3  12      112.84      107.54     11.50 o 
   0  -3  12       53.26       64.74     13.11 o 
   1  -3  12      390.47      369.47     19.16 o 
   2  -3  12       96.82       68.79     18.54 o 
   3  -3  12       57.16       48.61     17.30 o 
  -3  -2  12      205.66      232.34     33.16 o 
  -2  -2  12        0.50        5.44     12.98 o 
  -1  -2  12      287.85      304.42     16.53 o 
   0  -2  12      319.26      315.96     17.12 o 
   1  -2  12        0.45      -11.95     11.95 o 
   2  -2  12      321.54      292.48     23.48 o 
   3  -2  12      332.27      313.49     26.36 o 
  -4  -1  12       41.95       27.00     13.26 o 
  -3  -1  12       84.38       98.17     12.81 o 
  -2  -1  12      495.60      543.73     24.87 o 
  -1  -1  12       75.86       83.50     11.14 o 
   0  -1  12      258.36      258.38     14.42 o 
   1  -1  12      583.09      630.11     24.55 o 
   2  -1  12        5.90       10.21      8.00 o 
   3  -1  12      226.60      263.64     32.96 o 
   4  -1  12      143.71       94.75     28.84 o 
  -4   0  12      428.12      436.97     29.04 o 
  -3   0  12      173.47      163.41     14.98 o 
  -2   0  12       90.40       96.85     10.78 o 
  -1   0  12      501.54      551.76     21.66 o 
   0   0  12      101.49       94.96      9.47 o 
   1   0  12       89.14       93.60     10.61 o 
   2   0  12      288.96      279.75     14.54 o 
   3   0  12      112.62       84.97     19.16 o 
   4   0  12       81.70       77.86     30.07 o 
  -4   1  12        1.27        4.72     14.95 o 
  -3   1  12      229.21      222.17     16.11 o 
  -2   1  12      247.38      262.79     14.94 o 
  -1   1  12       10.08       12.98     15.65 o 
   0   1  12      301.71      347.96     26.98 o 
   1   1  12      235.60      241.99     14.71 o 
   2   1  12       22.03       10.47      7.42 o 
   3   1  12      266.90      241.69     15.44 o 
   4   1  12      198.70      132.65     29.25 o 
  -3   2  12        1.19       22.48     11.34 o 
  -2   2  12      142.04      119.40     13.71 o 
  -1   2  12      324.71      344.57     25.33 o 
   0   2  12        5.79        6.47      7.91 o 
   1   2  12      337.28      370.10     19.20 o 
   2   2  12      365.60      407.91     20.72 o 
   3   2  12       43.27       28.14     10.06 o 
   4   2  12      262.41      224.78     17.51 o 
  -3   3  12      321.24      326.38     21.61 o 
  -2   3  12       56.12       60.12     12.47 o 
  -1   3  12      254.71      266.43     20.87 o 
   0   3  12      381.61      415.59     20.97 o 
   1   3  12        0.52        9.83     13.18 o 
   2   3  12      193.38      178.95     13.63 o 
   3   3  12      104.77       68.26     14.02 o 
  -2   4  12      241.37      229.74     17.65 o 
  -1   4  12       36.86       49.62     11.71 o 
   0   4  12       85.83       69.62     10.18 o 
   1   4  12      168.65      153.40     21.83 o 
   2   4  12       16.38      -10.17     10.39 o 
  -1  -2  13       83.35       73.99     23.07 o 
   0  -2  13       82.64       74.28     12.43 o 
   1  -2  13        2.56       14.44     11.14 o 
  -2  -1  13      113.76      130.73     15.95 o 
  -1  -1  13       32.19       21.27     11.61 o 
   0  -1  13      119.85      100.71     13.52 o 
   1  -1  13      223.22      215.36     28.22 o 
   2  -1  13        5.92        3.30     17.30 o 
  -2   0  13       80.77       53.66     17.71 o 
  -1   0  13      205.26      212.77     15.57 o 
   0   0  13       10.81       12.61      8.85 o 
   1   0  13      116.40       96.24     11.58 o 
   2   0  13      311.70      310.10     33.78 o 
  -2   1  13       84.95       81.70     15.24 o 
  -1   1  13       65.46       60.28     13.07 o 
   0   1  13      420.94      461.07     31.31 o 
   1   1  13       32.84       48.01      9.40 o 
   2   1  13       59.49       51.39     14.83 o 
  -1   2  13      128.54      116.96     14.11 o 
   0   2  13        0.14       15.37     14.62 o 
   1   2  13      350.44      345.31     47.37 o 
   2   2  13       99.45       88.50     15.47 o 
   0   3  13      124.15      109.09     19.36 o 
                                                 
